# Supplementary material for: The Lung Alveolar Cell (LAC) miRNome and Gene Expression Profile of the SP-A-KO Mice After Infection With and Without Rescue With Human Surfactant Protein-A2 (1A0)
Source: Front Immunol. 2022 Jul 1;13:854434. doi: 10.3389/fimmu.2022.854434 (PMC9283764; doi:10.3389/fimmu.2022.854434)
Supplement: Supplementary File 1 — LAC KO miRNAs of both sexes at 6h after infection and after infection plus SP-A2 (1A0) protein rescue. [file DataSheet_1.xlsx]

## Sheet: KO M-IvsMIP-FIvsFIP miRNA Commo
	Male infect-1	Male infect-2	Male infect-3	Male infect-4		Male infection+protein-1	Male infection+protein-2	Male infection+protein-3	Male infection+protein-4			Female infect-1	Female infect-2	Female infect-3	Female infect-4		Female infection+protein-1	Female infection+protein-2	Female infection+protein-3	Female infection+protein-4				Fold	Fold				Fold	Fold
miRNAs	X1.	X2.	X3.	X4.		X9.	X10.	X11.	X12.			X5.	X6.	X7.	X8.		X13.	X14.	X15.	X16.		Average-M-infecion	Average-M-infecion+Protein	M-Infe/M-Infec+protein	M-infection+protein/M-infect		Average-F infection	Average-F infection+protein	F-Infe/F-Infec+protein	F-infection+protein/F-infect
mmu-let-7a-5p	2253.31	4378.99	9192.98	7128.15		5118.72	4492.56	5648.85	4525.9		mmu-let-7a-5p	2770.04	4385.9	3601.26	3197.97		3710.7	2924.18	3963.78	4413.42		5738.36	4946.51	1.16008	0.862008		3488.79	3753.02	0.929595	1.07574
mmu-let-7b-5p	247.041	2209.42	1812	876.364		998.247	174.477	2842	761.849		mmu-let-7b-5p	1123.64	640.045	548.853	1393.71		927.115	242.592	1340.36	3425.36		1286.21	1194.14	1.0771	0.928422		926.562	1483.86	0.624428	1.60147
mmu-let-7c-2-3p	7.48609	39.8607	0	20.5169		0	23.7508	2.5106	0		mmu-let-7c-2-3p	5.74459	1.98772	41.556	3.8822		33.5911	0	18.0134	34.2126		16.9659	6.56536	2.58416	0.386973		13.2926	21.4543	0.619579	1.614
mmu-let-7c-5p	202.124	2289.15	1810.99	536.37		1262.84	288.664	3185.95	723.111		mmu-let-7c-5p	826.072	806.019	606.09	1469.41		1598.94	267.287	1163.5	2468.78		1209.66	1365.14	0.886103	1.12854		926.899	1374.63	0.674291	1.48304
mmu-let-7d-3p	340.617	375.83	466.078	454.302		577.299	458.574	667.82	632.722		mmu-let-7d-3p	201.061	348.844	415.56	314.458		483.712	323.94	385.651	323.651		409.207	584.104	0.700572	1.4274		319.981	379.239	0.843745	1.18519
mmu-let-7d-5p	819.727	1537.49	2997.95	1612.04		1609.22	1317.26	2485.5	1020.1		mmu-let-7d-5p	1138.58	747.381	1230.21	985.109		853.215	1269.61	1092.27	1648.36		1741.8	1608.02	1.0832	0.923193		1025.32	1215.87	0.843285	1.18584
mmu-let-7e-5p	763.581	985.13	1820.1	1998.93		1132.95	717.397	991.688	1349.38		mmu-let-7e-5p	483.694	1090.26	972.253	856.996		817.384	868.683	903.947	1003.8		1391.94	1047.85	1.32837	0.752802		850.802	898.453	0.946963	1.05601
mmu-let-7f-5p	2290.74	2522.62	5976.67	4431.65		2734.96	6926.41	3602.71	3912.55		mmu-let-7f-5p	2224.3	3644.48	2967.72	3067.91		2828.37	2062.76	3327.57	2830.06		3805.42	4294.16	0.886186	1.12843		2976.1	2762.19	1.07744	0.928124
mmu-let-7g-5p	1553.36	1913.32	4744.14	2511.85		1977.25	5511.1	2354.94	1297.73		mmu-let-7g-5p	1343.08	2486.63	2176.59	1766.4		1688.51	1717.03	1897.96	1341.82		2680.67	2785.26	0.96245	1.03902		1943.18	1661.33	1.16965	0.854956
mmu-let-7i-5p	516.54	1116.1	2195.06	744.47		772.138	2421.06	1024.33	3002.2		mmu-let-7i-5p	751.392	1635.89	567.67	1019.08		696.456	588.322	856.457	787.574		1143.04	1804.93	0.633288	1.57906		993.508	732.202	1.35688	0.736987
mmu-let-7k	0	5.69439	2.02496	0		2.40541	1.52249	2.5106	6.45635		mmu-let-7k	2.29783	0	0.784075	2.91165		0	0	3.27517	32.1598		1.92984	3.22371	0.598638	1.67046		1.49839	8.85875	0.169142	5.91218
mmu-mir-101a-3p	160.951	68.3327	20.5871	52.7577		55.3245	243.903	57.7438	90.3889		mmu-mir-101a-3p	104.551	105.349	55.6693	73.7619		0	27.6003	4.09396	78.0047		75.6571	111.84	0.676477	1.47825		84.8329	27.4247	3.0933	0.32328
mmu-mir-101b-3p	183.409	108.193	93.8232	20.5169		14.4325	250.906	0	180.778		mmu-mir-101b-3p	78.1264	90.4411	82.3279	17.4699		0	37.7688	121.181	0		101.486	111.529	0.909948	1.09896		67.0913	39.7376	1.68836	0.59229
mmu-mir-103-3p	501.568	649.161	1509.95	811.882		1005.46	1763.96	635.182	910.345		mmu-mir-103-3p	575.608	577.432	773.098	588.154		416.53	524.406	540.403	457.08		868.139	1078.74	0.804774	1.24258		628.573	484.605	1.29708	0.770961
mmu-mir-106b-3p	112.291	96.8047	60.7488	123.101		105.838	46.8926	87.8711	445.488		mmu-mir-106b-3p	33.3186	137.152	0	21.3521		105.252	0	36.8457	0		98.2365	171.522	0.572733	1.74602		47.9558	35.5245	1.34994	0.740776
mmu-mir-106b-5p	48.6596	28.472	41.5117	0		43.2974	198.533	251.06	154.952		mmu-mir-106b-5p	70.084	126.22	12.5452	96.0845		11.197	45.0321	26.2014	49.2661		29.6608	161.961	0.183136	5.46042		76.2334	32.9242	2.31543	0.431886
mmu-mir-107-3p	71.1179	130.971	2.69995	5.86196		98.622	146.159	42.6802	0		mmu-mir-107-3p	36.7654	24.8465	112.907	16.4994		2.23941	63.9165	34.3893	19.159		52.6627	71.8653	0.732798	1.36463		47.7545	29.9261	1.59575	0.626665
mmu-mir-10a-5p	26.2013	250.553	0	269.65		173.19	71.2525	230.975	174.321		mmu-mir-10a-5p	132.125	19.8772	61.9419	115.496		87.337	43.5794	162.121	444.764		136.601	162.435	0.840961	1.18912		82.36	184.45	0.446516	2.23956
mmu-mir-1187	0	79.7215	30.3744	137.756		89.0003	7.30795	37.659	174.321		mmu-mir-1187	1.14892	16.8956	44.6923	9.70551		2.23941	23.2424	49.9464	87.5842		61.963	77.0722	0.803961	1.24384		18.1106	40.7531	0.444398	2.25024
mmu-mir-1192	14.9722	96.8047	0	0		21.6487	7.61244	22.5954	0		mmu-mir-1192	48.2545	4.96929	0	0		20.1547	29.053	0	20.5276		27.9442	12.9641	2.1555	0.463929		13.306	17.4338	0.763228	1.31023
mmu-mir-1195	374.305	375.83	221.733	1219.29		707.192	176.913	359.016	167.865		mmu-mir-1195	314.803	254.428	572.375	266.901		76.1399	352.993	112.993	190.906		547.789	352.746	1.55293	0.643946		352.127	183.258	1.92148	0.520432
mmu-mir-1198-5p	11.2291	51.2495	71.8861	90.8605		2.40541	29.8408	213.401	0		mmu-mir-1198-5p	39.0632	113.3	10.193	31.0576		44.7882	74.085	58.1343	52.0031		56.3063	61.4118	0.916864	1.09067		48.4034	57.2527	0.845435	1.18282
mmu-mir-1249-3p	11.2291	74.0271	109.01	181.721		84.1895	41.4117	70.2969	77.4762		mmu-mir-1249-3p	16.0848	63.6069	113.691	76.6735		6.71823	42.1268	36.8457	40.3708		93.9969	68.3435	1.37536	0.727083		67.514	31.5154	2.14226	0.466797
mmu-mir-125a-5p	4761.15	4834.54	4101.22	4381.82		4202.26	4466.98	4456.32	6520.91		mmu-mir-125a-5p	2085.29	2150.71	2900.29	1871.22		3845.07	3335.28	2665.17	2832.8		4519.68	4911.62	0.920203	1.08672		2251.88	3169.58	0.710466	1.40753
mmu-mir-125b-5p	119.777	1099.02	276.745	0		127.487	120.581	707.99	406.75		mmu-mir-125b-5p	241.273	102.367	150.542	519.245		338.151	81.3483	278.39	626.775		373.885	340.702	1.0974	0.911248		253.357	331.166	0.765045	1.30711
mmu-mir-128-3p	44.9166	0	111.035	35.1718		52.9191	45.6747	70.2969	0		mmu-mir-128-3p	1.14892	20.871	21.9541	65.0269		44.7882	55.2006	20.4698	0		47.7809	42.2227	1.13164	0.883672		27.2502	30.1147	0.904883	1.10512
mmu-mir-1291	3.74305	11.3888	2.02496	17.5859		21.6487	12.7889	10.0424	0		mmu-mir-1291	295.272	99.3858	42.3401	72.7913		11.197	50.8427	65.5034	20.5276		8.68567	11.12	0.781085	1.28027		127.447	37.0177	3.44288	0.290455
mmu-mir-1298-5p	1508.45	335.969	481.603	260.857		505.137	933.59	522.205	600.44		mmu-mir-1298-5p	346.973	327.973	438.298	159.17		201.547	290.53	220.255	382.497		646.719	640.343	1.00996	0.990141		318.104	273.707	1.1622	0.860434
mmu-mir-140-3p	651.29	353.052	449.541	140.687		411.326	438.477	461.951	839.325		mmu-mir-140-3p	379.143	379.654	275.21	134.907		284.405	370.425	223.53	214.855		398.643	537.77	0.741289	1.349		292.228	273.304	1.06924	0.935241
mmu-mir-140-5p	41.1735	0	52.649	14.6549		31.2704	46.8926	0	0		mmu-mir-140-5p	3.44675	0	0	0		78.3793	33.4109	9.00672	0		27.1193	19.5408	1.38784	0.720547		0.861688	30.1992	0.0285334	35.0466
mmu-mir-142a-3p	97.3192	79.7215	26.9995	0		9.62165	83.4324	72.8075	258.254		mmu-mir-142a-3p	34.4675	0	47.0445	20.3816		71.6611	14.5265	27.839	0		51.01	106.029	0.481096	2.07859		25.4734	28.5066	0.893596	1.11907
mmu-mir-142a-5p	767.324	518.19	653.05	615.506		526.786	1348.32	665.309	77.4762		mmu-mir-142a-5p	421.653	492.954	183.474	341.634		582.246	563.627	370.094	130.008		638.518	654.472	0.975623	1.02499		359.928	411.494	0.874687	1.14327
mmu-mir-143-3p	153.465	1252.77	470.128	0		394.488	376.055	931.433	1943.36		mmu-mir-143-3p	515.864	227.594	257.961	1583.94		2064.74	100.233	621.464	1660.68		469.09	911.334	0.514729	1.94277		646.339	1111.78	0.581357	1.72011
mmu-mir-144-3p	0	45.5551	50.624	0		9.62165	16.4429	92.8923	0		mmu-mir-144-3p	0	56.6499	16.4656	17.4699		94.0552	0	7.36914	53.3716		24.0448	29.7392	0.808522	1.23683		22.6464	38.699	0.585192	1.70884
mmu-mir-146a-5p	344.36	170.832	134.997	87.9295		144.325	196.706	105.445	258.254		mmu-mir-146a-5p	199.912	160.011	7.84075	66.968		87.337	249.855	136.738	109.48		184.53	176.182	1.04738	0.954764		108.683	145.853	0.745155	1.342
mmu-mir-146b-5p	8852.3	7846.87	11391.8	7119.36		7334.11	18335.3	8824.77	7308.59		mmu-mir-146b-5p	5305.7	7064.34	6355.71	5722.37		7828.97	7370.74	5644.76	4277.26		8802.57	10450.7	0.842295	1.18723		6112.03	6280.43	0.973187	1.02755
mmu-mir-148b-3p	41.1735	153.749	231.858	146.549		84.1895	130.325	60.2544	0		mmu-mir-148b-3p	58.5948	33.7912	21.17	39.7926		62.7035	7.26324	0	0		143.332	68.6922	2.08659	0.479252		38.3371	17.4917	2.19174	0.456259
mmu-mir-150-5p	44.9166	125.277	0	0		168.379	28.3183	0	0		mmu-mir-150-5p	93.0623	16.8956	0	26.2049		13.4365	27.6003	30.2953	0		42.5483	49.1743	0.865255	1.15573		34.0407	17.833	1.90886	0.523874
mmu-mir-151-3p	56.1457	34.1664	0	0		64.9462	7.30795	0	0		mmu-mir-151-3p	64.3394	20.871	0	33.9693		0	0	18.8322	0.684252		22.578	18.0635	1.24992	0.80005		29.7949	4.87912	6.10661	0.163757
mmu-mir-151-5p	48.6596	290.414	350.993	87.9295		43.2974	61.204	170.721	0		mmu-mir-151-5p	137.87	23.8526	29.7949	131.024		60.464	62.4639	72.0538	85.5315		194.499	68.8056	2.82679	0.353758		80.6355	70.1283	1.14983	0.869695
mmu-mir-152-3p	56.1457	56.9439	30.7119	0		14.4325	96.5258	40.1696	0		mmu-mir-152-3p	71.2329	37.7666	28.2267	21.3521		22.3941	17.4318	0.818793	0		35.9504	37.782	0.951522	1.05095		39.6446	10.1612	3.90158	0.256307
mmu-mir-155-5p	59.8887	56.9439	85.0483	32.2408		50.5137	29.8408	15.0636	0		mmu-mir-155-5p	34.4675	28.8219	0	14.5583		0	7.26324	54.8591	38.3181		58.5305	23.8545	2.45364	0.407557		19.4619	25.1101	0.775063	1.29022
mmu-mir-15a-5p	82.347	17.0832	49.949	123.101		67.3516	257.605	0	251.798		mmu-mir-15a-5p	34.4675	76.5271	68.2145	61.1447		22.3941	82.8009	100.712	0		68.1201	144.189	0.472438	2.11668		60.0885	51.4766	1.1673	0.856681
mmu-mir-15b-5p	187.152	398.607	771.847	284.305		279.028	478.975	504.631	0		mmu-mir-15b-5p	243.57	326.979	266.586	169.846		217.223	135.096	162.94	193.643		410.478	315.658	1.30039	0.769002		251.745	177.225	1.42048	0.703987
mmu-mir-16-5p	1785.43	2015.82	2593.97	1189.98		1176.25	4616.49	2161.63	1233.16		mmu-mir-16-5p	1179.94	2175.56	849.938	1258.8		1003.26	1122.9	1423.06	748.571		1896.3	2296.88	0.825598	1.21124		1366.06	1074.45	1.27141	0.78653
mmu-mir-17-3p	3.74305	11.3888	72.5611	0		9.62165	9.74393	20.0848	0		mmu-mir-17-3p	1.14892	45.7175	0	0		31.3517	8.71589	5.73155	0		21.9232	9.8626	2.22287	0.44987		11.7166	11.4498	1.0233	0.977228
mmu-mir-17-5p	59.8887	17.0832	25.312	46.8957		12.0271	34.4082	25.106	0		mmu-mir-17-5p	19.5316	0	69.7827	0		0	30.5056	10.6443	0		37.2949	17.8853	2.08522	0.479565		22.3286	10.2875	2.17046	0.460732
mmu-mir-181a-5p	325.645	296.108	437.391	466.026		228.514	607.777	241.018	316.361		mmu-mir-181a-5p	81.5731	163.987	248.552	131.995		129.886	188.844	235.812	168.326		381.293	348.418	1.09436	0.91378		156.527	180.717	0.866142	1.15455
mmu-mir-181b-5p	93.5762	0	60.7488	96.7224		79.3786	100.789	45.1908	154.952		mmu-mir-181b-5p	10.3403	61.6192	0	31.0576		0	29.053	2.45638	0		62.7618	95.0776	0.660112	1.5149		25.7543	7.87733	3.26941	0.305865
mmu-mir-182-5p	37.4305	85.4159	0	0		21.6487	34.4082	57.7438	0		mmu-mir-182-5p	0	38.7605	0	41.7337		17.9153	26.1477	54.0403	84.8472		30.7116	28.4502	1.07949	0.926367		20.1235	45.7376	0.439978	2.27284
mmu-mir-1839-5p	89.8331	170.832	301.044	52.7577		161.163	284.705	600.034	90.3889		mmu-mir-1839-5p	93.0623	98.392	76.8394	136.848		185.871	66.8218	140.014	264.121		153.617	284.073	0.540765	1.84923		101.285	164.207	0.616815	1.62123
mmu-mir-1843b-3p	26.2013	62.6383	0.337493	26.3788		127.487	18.2699	107.956	0		mmu-mir-1843b-3p	66.6372	24.8465	39.9878	19.411		49.267	82.8009	0	28.0543		28.889	63.4282	0.45546	2.19558		37.7206	40.0306	0.942296	1.06124
mmu-mir-1843b-5p	11.2291	5.69439	19.9121	20.5169		14.4325	53.8961	0	0		mmu-mir-1843b-5p	28.7229	16.8956	24.3063	6.79386		8.95764	34.8635	15.5571	0		14.3381	17.0821	0.839364	1.19138		19.1797	14.8446	1.29203	0.773974
mmu-mir-185-5p	89.8331	239.164	157.272	73.2746		149.136	153.771	293.74	200.147		mmu-mir-185-5p	45.9567	87.4595	54.8853	68.9091		42.5488	79.8956	99.8927	40.3708		139.886	199.199	0.702244	1.42401		64.3026	65.677	0.979074	1.02137
mmu-mir-186-5p	101.062	28.472	143.435	0		67.3516	133.066	22.5954	174.321		mmu-mir-186-5p	28.7229	147.091	0	42.7042		0	45.0321	43.396	2.05276		68.2422	99.3335	0.687001	1.4556		54.6295	22.6202	2.41508	0.414066
mmu-mir-1895	56.1457	34.1664	67.1612	123.101		72.1624	18.5744	185.785	90.3889		mmu-mir-1895	27.574	155.042	66.6464	52.4097		250.814	103.138	63.0471	28.0543		70.1436	91.7275	0.764695	1.30771		75.418	111.263	0.677834	1.47529
mmu-mir-191-5p	1650.68	1514.71	1650.01	1653.07		1395.14	1519.44	1493.81	961.996		mmu-mir-191-5p	580.203	676.817	921.288	898.73		938.312	798.956	903.947	933.319		1617.12	1342.6	1.20447	0.830241		769.26	893.634	0.860822	1.16168
mmu-mir-192-5p	160.951	11.3888	66.8237	29.3098		125.082	208.885	97.9135	0		mmu-mir-192-5p	41.361	53.6683	36.0675	119.378		11.197	27.6003	103.168	73.2149		67.1183	107.97	0.621638	1.60865		62.6186	53.795	1.16402	0.85909
mmu-mir-194-5p	175.923	45.5551	32.3994	32.2408		105.838	328.553	82.8499	0		mmu-mir-194-5p	118.338	70.5639	103.498	39.7926		98.534	63.9165	75.329	25.3173		71.5296	129.31	0.553163	1.80779		83.0482	65.7742	1.26263	0.792
mmu-mir-1946a	41.1735	51.2495	7.76235	0		14.4325	3.04498	90.3817	51.6508		mmu-mir-1946a	0	2.98157	0	32.0282		0	31.9583	7.36914	0		25.0463	39.8775	0.628083	1.59215		8.75244	9.83185	0.890213	1.12333
mmu-mir-1948-5p	3.74305	0	0	2.93098		2.40541	1.21799	0	0		mmu-mir-1948-5p	2.29783	0	0	1.9411		0	1.45265	12.2819	0		1.66851	0.905851	1.84192	0.542911		1.05973	3.43364	0.308633	3.24009
mmu-mir-1954	22.4583	34.1664	0.674987	126.032		14.4325	7.61244	0	71.0198		mmu-mir-1954	109.147	28.8219	78.4075	39.7926		49.267	23.2424	0.818793	0		45.833	23.2662	1.96994	0.50763		64.0423	18.332	3.49346	0.286249
mmu-mir-1957a	59.8887	256.248	253.12	468.957		173.19	181.481	409.228	781.218		mmu-mir-1957a	85.0199	33.7912	158.383	91.2318		67.1823	85.7062	219.437	121.113		259.553	386.279	0.671932	1.48825		92.1065	123.359	0.746652	1.33931
mmu-mir-1961	1631.97	1998.73	64.1237	2945.64		2362.12	267.653	1491.3	2175.79		mmu-mir-1961	1284.49	743.406	672.737	657.063		806.187	1186.81	631.289	538.506		1660.12	1574.21	1.05457	0.948256		839.424	790.699	1.06162	0.941955
mmu-mir-1983	291.958	102.499	31.0494	35.1718		93.8111	38.9757	0	0		mmu-mir-1983	90.7645	107.337	0	85.4085		47.0276	203.371	49.9464	0		115.169	33.1967	3.4693	0.288242		70.8774	75.0862	0.943948	1.05938
mmu-mir-199b-3p	3.74305	290.414	70.5361	0		36.0812	52.6781	133.062	0		mmu-mir-199b-3p	112.594	89.4472	8.62483	382.397		221.701	5.81059	170.309	218.276		91.1733	55.4553	1.64409	0.608241		148.266	154.024	0.962613	1.03884
mmu-mir-200a-3p	138.493	79.7215	76.2735	158.273		125.082	193.661	145.615	51.6508		mmu-mir-200a-3p	71.2329	34.785	65.8623	155.288		58.2246	0	76.9665	229.224		113.19	129.002	0.87743	1.13969		81.7921	91.1039	0.897789	1.11385
mmu-mir-200b-3p	370.562	723.188	622.675	79.1365		240.541	383.058	577.438	361.555		mmu-mir-200b-3p	342.377	215.667	305.789	534.774		373.981	85.7062	298.041	626.775		448.89	390.648	1.14909	0.870253		349.652	346.126	1.01019	0.989915
mmu-mir-200c-3p	52.4026	558.05	313.531	249.133		178.001	160.166	502.12	348.643		mmu-mir-200c-3p	467.609	108.331	222.677	267.872		474.755	55.2006	190.779	476.239		293.279	297.232	0.986701	1.01348		266.622	299.243	0.890988	1.12235
mmu-mir-205-5p	0	39.8607	41.8492	0		24.0541	14.0069	0	0		mmu-mir-205-5p	12.6381	0	0	24.2638		40.3094	0	0	83.4787		20.4275	9.51526	2.14681	0.465807		9.22547	30.947	0.298105	3.35452
mmu-mir-20a-5p	74.8609	11.3888	57.3739	0		9.62165	24.6643	0	0		mmu-mir-20a-5p	36.7654	37.7666	68.2145	69.8797		0	31.9583	14.7383	0		35.9059	8.57149	4.18899	0.238721		53.1565	11.6741	4.55336	0.219618
mmu-mir-2137	1459.79	2243.59	249.07	1688.25		2232.22	358.394	1122.24	4215.99		mmu-mir-2137	1392.49	1172.75	1117.31	726.943		951.749	942.768	664.041	795.1		1410.17	1982.21	0.711414	1.40565		1102.37	838.415	1.31483	0.760555
mmu-mir-214-3p	0	45.5551	64.4612	0		4.81083	1.82699	12.553	0		mmu-mir-214-3p	9.19134	59.6315	0	19.411		6.71823	0	21.2886	35.5811		27.5041	4.79771	5.73276	0.174436		22.0585	15.897	1.38759	0.720675
mmu-mir-21a-5p	19213.1	9190.75	22746	11008.8		11707.1	64566.6	8227.24	19336.8		mmu-mir-21a-5p	8289.44	13440.9	14326.6	9753.07		7600.55	13638.9	9515.19	5287.21		15539.7	25959.4	0.598613	1.67053		11452.5	9010.47	1.27102	0.786768
mmu-mir-21c	3.74305	0	10.7998	35.1718		2.40541	49.6331	5.0212	12.9127		mmu-mir-21c	4.59567	8.94472	12.5452	2.91165		0	5.81059	8.18793	2.73701		12.4287	17.4931	0.710489	1.40748		7.24931	4.18388	1.73268	0.577142
mmu-mir-221-3p	131.007	5.69439	77.961	108.446		55.3245	44.7612	125.53	109.758		mmu-mir-221-3p	18.3827	27.828	69.7827	32.9987		87.337	14.5265	50.7652	0		80.7771	83.8434	0.963428	1.03796		37.248	38.1571	0.976174	1.02441
mmu-mir-222-3p	78.604	159.443	44.2116	143.618		91.4057	57.8546	65.2756	0		mmu-mir-222-3p	57.4459	82.4902	0	54.3508		114.21	53.748	18.8322	331.862		106.469	53.634	1.98511	0.503751		48.5717	129.663	0.3746	2.66952
mmu-mir-223-3p	756.095	478.329	564.626	1225.15		651.867	1285.59	1019.3	64.5635		mmu-mir-223-3p	172.338	237.532	287.756	233.903		98.534	467.753	231.718	304.492		756.05	755.331	1.00095	0.999049		232.882	275.624	0.844926	1.18354
mmu-mir-223-5p	74.8609	11.3888	70.1986	20.5169		12.0271	20.7058	0	0		mmu-mir-223-5p	22.9783	5.96315	38.4197	38.822		0	0	24.5638	0		44.2413	8.18323	5.40634	0.184968		26.5458	6.14095	4.32275	0.231334
mmu-mir-22-3p	1912.7	1201.52	1599.72	583.265		1556.3	4247.13	1551.55	4738.96		mmu-mir-22-3p	703.137	1177.72	957.356	1166.6		1894.54	1135.97	1170.06	1772.9		1324.3	3023.49	0.438004	2.28308		1001.2	1493.37	0.670435	1.49157
mmu-mir-23a-3p	3948.91	3080.67	4643.23	3968.55		3408.47	5910	2651.2	697.286		mmu-mir-23a-3p	1698.1	2173.57	2241.67	1789.7		1397.39	1953.81	1880.77	1792.74		3910.34	3166.74	1.23482	0.809837		1975.76	1756.18	1.12503	0.888862
mmu-mir-23a-5p	0	79.7215	54.6739	131.894		16.8379	7.00345	17.5742	0		mmu-mir-23a-5p	25.2762	19.8772	0	0		0	0	36.0269	75.9519		66.5724	10.3539	6.4297	0.155528		11.2883	27.9947	0.403231	2.47997
mmu-mir-23b-3p	1081.74	1138.88	800.872	932.052		1036.73	1161.05	1102.15	0		mmu-mir-23b-3p	581.352	490.966	514.353	761.882		953.988	746.661	611.638	1191.28		988.386	824.984	1.19807	0.834678		587.138	875.892	0.670332	1.4918
mmu-mir-24-2-5p	288.215	307.497	294.632	243.272		341.569	714.656	218.422	439.032		mmu-mir-24-2-5p	472.205	136.159	91.7368	268.843		143.322	331.204	218.618	335.968		283.404	428.42	0.66151	1.51169		242.236	257.278	0.941534	1.0621
mmu-mir-24-3p	4225.9	4065.8	4538.95	2335.99		3620.15	8955.28	3522.37	3596.19		mmu-mir-24-3p	2416.17	2412.09	2273.03	2905.83		3437.49	2746.96	2964.85	2521.47		3791.66	4923.5	0.770115	1.29851		2501.78	2917.69	0.857453	1.16625
mmu-mir-25-3p	153.465	233.47	455.616	187.583		86.5949	196.097	487.057	193.69		mmu-mir-25-3p	6.8935	475.064	148.19	63.0858		210.504	31.9583	63.8659	116.323		257.533	240.86	1.06923	0.935256		173.308	105.663	1.6402	0.609681
mmu-mir-26a-5p	2822.26	7043.96	3689.48	2866.5		2852.82	4459.37	3791.01	3131.33		mmu-mir-26a-5p	2471.32	1691.55	1982.14	4285.95		2837.33	1731.56	2895.25	4035.03		4105.55	3558.63	1.15369	0.866786		2607.74	2874.79	0.907106	1.10241
mmu-mir-26b-5p	943.248	1184.43	2096.85	973.086		675.921	1862.61	1604.27	994.278		mmu-mir-26b-5p	643.394	911.368	969.117	801.675		817.384	665.313	764.753	613.774		1299.4	1284.27	1.01178	0.988355		831.388	715.306	1.16228	0.860375
mmu-mir-27a-3p	1467.27	1002.21	1733.03	504.129		849.111	2456.99	1044.41	832.869		mmu-mir-27a-3p	482.545	425.371	758.201	1183.1		936.073	620.281	810.605	1024.32		1176.66	1295.85	0.908026	1.10129		712.305	847.821	0.840159	1.19025
mmu-mir-27b-3p	1040.57	671.938	749.235	313.615		702.381	1667.73	451.908	619.809		mmu-mir-27b-3p	392.93	488.978	446.923	632.799		429.967	453.226	337.343	819.049		693.839	860.458	0.80636	1.24014		490.407	509.896	0.961779	1.03974
mmu-mir-28a-3p	26.2013	74.0271	42.5242	84.9985		40.892	32.5813	15.0636	0		mmu-mir-28a-3p	10.3403	0	43.1241	23.2932		78.3793	0	38.4833	9.57952		56.9378	22.1342	2.57239	0.388744		19.1894	31.6105	0.607057	1.64729
mmu-mir-28a-5p	116.034	34.1664	100.236	20.5169		79.3786	185.439	105.445	58.1071		mmu-mir-28a-5p	29.8719	123.238	39.2038	83.4674		96.2946	103.138	97.4364	0		67.7383	107.093	0.632521	1.58097		68.9453	74.2172	0.928967	1.07646
mmu-mir-29a-3p	1418.61	797.215	955.781	694.643		817.841	3146.07	670.331	1639.91		mmu-mir-29a-3p	405.568	593.333	874.244	700.738		517.303	803.314	689.424	820.418		966.563	1568.54	0.616219	1.6228		643.471	707.615	0.909352	1.09968
mmu-mir-3060-5p	580.172	1167.35	125.548	911.536		654.272	39.8892	514.673	1627		mmu-mir-3060-5p	636.5	383.629	216.405	288.254		474.755	531.669	290.672	203.223		696.151	708.959	0.981935	1.0184		381.197	375.08	1.01631	0.983952
mmu-mir-3068-3p	22.4583	91.1103	0	49.8267		43.2974	32.2768	2.5106	0		mmu-mir-3068-3p	98.8069	24.8465	34.4993	57.2625		0	61.0112	2.45638	15.7378		40.8488	19.5212	2.09254	0.477889		53.8538	19.8013	2.7197	0.367687
mmu-mir-30a-3p	0	39.8607	29.6994	0		7.21624	14.9204	30.1272	0		mmu-mir-30a-3p	0	12.9202	12.5452	48.5275		80.6187	0	42.5772	0		17.39	13.066	1.33094	0.751347		18.4982	30.799	0.600611	1.66497
mmu-mir-30a-5p	434.193	1748.18	832.596	164.135		752.894	1140.34	936.454	1659.28		mmu-mir-30a-5p	622.713	528.733	537.092	1035.58		911.439	405.289	736.095	719.833		794.776	1122.24	0.708203	1.41203		681.029	693.164	0.982493	1.01782
mmu-mir-30b-5p	404.249	358.747	192.709	43.9647		122.676	406.2	62.765	0		mmu-mir-30b-5p	96.5091	91.4349	119.964	87.3496		89.5764	56.6533	90.0672	136.85		249.917	147.91	1.68965	0.591837		98.8143	93.2868	1.05925	0.944062
mmu-mir-30c-5p	273.242	233.47	190.009	99.6534		64.9462	277.093	115.488	0		mmu-mir-30c-5p	112.594	96.4042	148.19	127.142		67.1823	53.748	74.5102	134.113		199.094	114.382	1.74061	0.574512		121.083	82.3884	1.46966	0.680431
mmu-mir-30d-5p	5375.01	7055.35	5049.24	2599.78		4069.96	7924.25	5134.18	5152.17		mmu-mir-30d-5p	3126.2	2951.76	2607.83	4066.61		3598.73	3435.51	3990.8	3202.3		5019.85	5570.14	0.901207	1.10962		3188.1	3556.83	0.896331	1.11566
mmu-mir-30e-3p	26.2013	45.5551	105.635	0		43.2974	43.2387	65.2756	0		mmu-mir-30e-3p	14.9359	25.8403	19.6019	16.4994		76.1399	0	0	73.8992		44.348	37.9529	1.1685	0.855799		19.2194	37.5098	0.512383	1.95166
mmu-mir-30e-5p	767.324	597.911	915.62	149.48		464.245	1962.18	567.396	890.976		mmu-mir-30e-5p	394.079	617.186	359.891	497.893		631.513	562.175	468.35	117.691		607.584	971.2	0.625601	1.59846		467.262	444.932	1.05019	0.952212
mmu-mir-320-3p	172.18	449.857	415.454	600.851		269.406	71.8615	652.756	193.69		mmu-mir-320-3p	142.466	199.765	158.383	170.817		201.547	84.2536	158.027	144.377		409.586	296.929	1.37941	0.724949		167.858	147.051	1.14149	0.876046
mmu-mir-320-5p	1976.33	1605.82	149.51	1573.94		2152.85	1016.41	1149.86	2078.94		mmu-mir-320-5p	2713.74	3373.15	3942.33	2158.51		1408.59	1416.33	1073.44	819.734		1326.4	1599.51	0.829251	1.20591		3046.93	1179.52	2.58319	0.387118
mmu-mir-322-3p	44.9166	165.137	136.01	82.0675		38.4866	134.283	80.3393	0		mmu-mir-322-3p	48.2545	60.6253	101.146	86.379		0	90.0642	91.7048	56.1086		107.033	63.2773	1.69149	0.591196		74.1012	59.4694	1.24604	0.802544
mmu-mir-322-5p	74.8609	0	0	46.8957		43.2974	92.5673	0	0		mmu-mir-322-5p	14.9359	9.93858	36.8515	26.2049		2.23941	5.81059	29.4765	58.8456		30.4392	33.9662	0.896161	1.11587		21.9827	24.093	0.91241	1.096
mmu-mir-328-3p	138.493	165.137	485.653	237.41		175.595	92.2628	296.251	45.1944		mmu-mir-328-3p	226.337	80.5025	124.668	136.848		129.886	159.791	63.0471	124.534		256.673	152.326	1.68503	0.593462		142.089	119.314	1.19088	0.839718
mmu-mir-339-5p	164.694	91.1103	32.3994	0		24.0541	49.0241	12.553	0		mmu-mir-339-5p	27.574	13.914	36.0675	19.411		31.3517	0	29.4765	35.5811		72.0509	21.4078	3.36564	0.297121		24.2416	24.1023	1.00578	0.994254
mmu-mir-340-3p	14.9722	68.3327	31.0494	82.0675		50.5137	41.7162	0	0		mmu-mir-340-3p	35.6164	6.95701	0	7.76441		0	0	1.63759	26.0016		49.1054	23.0575	2.1297	0.46955		12.5845	6.90979	1.82125	0.549073
mmu-mir-340-5p	82.347	0	212.621	290.167		132.298	306.629	218.422	193.69		mmu-mir-340-5p	82.7221	134.171	59.5897	40.7631		89.5764	104.591	166.215	0		146.284	212.76	0.687553	1.45443		79.3114	90.0955	0.880304	1.13597
mmu-mir-342-3p	666.262	335.969	558.889	706.367		483.488	668.372	379.101	0		mmu-mir-342-3p	280.336	421.396	236.791	208.668		445.642	453.226	215.343	239.488		566.872	382.74	1.48109	0.67518		286.798	338.425	0.847449	1.18001
mmu-mir-3470a	119.777	136.665	20.5871	143.618		165.974	38.0622	95.4029	361.555		mmu-mir-3470a	79.2753	47.7052	142.702	167.905		76.1399	171.412	48.3088	7.52677		105.162	165.249	0.636387	1.57137		109.397	75.847	1.44234	0.693319
mmu-mir-3470b	381.791	540.967	149.847	468.957		526.786	119.363	155.657	277.623		mmu-mir-3470b	291.825	377.666	305.005	256.225		203.786	316.677	83.5169	89.637		385.391	269.857	1.42813	0.700218		307.68	173.404	1.77435	0.563586
mmu-mir-3473f	179.666	113.888	4.72491	128.963		96.2165	30.1453	40.1696	45.1944		mmu-mir-3473f	27.574	45.7175	78.4075	69.8797		116.449	36.3162	1.63759	0		106.811	52.9315	2.0179	0.495564		55.3947	38.6008	1.43507	0.696832
mmu-mir-34a-5p	318.159	74.0271	232.195	23.4479		108.244	247.861	140.594	0		mmu-mir-34a-5p	34.4675	74.5394	36.0675	40.7631		15.6759	199.013	163.759	23.2646		161.957	124.175	1.30427	0.766712		46.4594	100.428	0.462614	2.16163
mmu-mir-34b-3p	3.74305	187.915	12.8247	120.17		93.8111	67.5985	100.424	0		mmu-mir-34b-3p	190.72	11.9263	0	10.6761		49.267	31.9583	13.1007	65.6882		81.1633	65.4584	1.23992	0.806503		53.3307	40.0035	1.33315	0.750104
mmu-mir-34c-5p	14.9722	0	75.5985	0		45.7029	121.19	30.1272	329.274		mmu-mir-34c-5p	113.743	0	18.0337	25.2343		13.4365	21.7897	57.3155	110.165		22.6427	131.573	0.172092	5.81086		39.2527	50.6766	0.774574	1.29103
mmu-mir-351-5p	112.291	239.164	45.8991	93.7914		86.5949	99.5708	123.019	200.147		mmu-mir-351-5p	104.551	13.914	63.5101	111.613		80.6187	42.1268	111.356	242.225		122.787	127.333	0.964295	1.03703		73.3972	119.082	0.616361	1.62243
mmu-mir-3535	198.381	427.079	170.434	278.443		233.325	359.003	163.189	387.381		mmu-mir-3535	504.375	164.98	398.31	414.425		326.954	248.403	474.9	314.072		268.585	285.724	0.940013	1.06382		370.523	341.082	1.08632	0.920543
mmu-mir-361-3p	11.2291	0	20.2496	0		33.6758	66.076	15.0636	277.623		mmu-mir-361-3p	5.74459	14.9079	18.0337	4.85275		0	10.1685	7.36914	37.6338		7.86969	98.1096	0.0802132	12.4668		10.8847	13.7929	0.789156	1.26718
mmu-mir-361-5p	93.5762	159.443	61.0863	29.3098		28.865	92.5673	62.765	0		mmu-mir-361-5p	73.5307	40.7482	27.4426	109.672		26.8729	56.6533	35.2081	47.8976		85.8538	46.0493	1.86439	0.536369		62.8484	41.658	1.50868	0.662832
mmu-mir-362-3p	22.4583	17.0832	0	0		21.6487	61.204	0	0		mmu-mir-362-3p	14.9359	25.8403	0	0		0	15.9791	8.18793	0		9.88536	20.7132	0.47725	2.09534		10.1941	6.04176	1.68727	0.592675
mmu-mir-365-3p	41.1735	0	106.985	61.5506		36.0812	105.661	92.8923	0		mmu-mir-365-3p	32.1697	14.9079	0	0		0	26.1477	0	30.7913		52.4274	58.6585	0.893772	1.11885		11.7694	14.2347	0.826807	1.20947
mmu-mir-378a-3p	1137.89	1064.85	459.329	466.026		307.893	531.958	542.29	1084.67		mmu-mir-378a-3p	333.186	341.887	363.811	280.489		537.458	297.793	366.819	255.91		782.023	616.702	1.26807	0.788598		329.843	364.495	0.904932	1.10506
mmu-mir-378c	59.8887	51.2495	59.7363	0		28.865	56.0276	2.5106	0		mmu-mir-378c	9.19134	1.98772	31.363	0.970551		2.23941	87.1589	0.818793	2.05276		42.7187	21.8508	1.95502	0.511505		10.8782	23.0675	0.47158	2.12053
mmu-mir-3960	3.74305	0	0	52.7577		4.81083	1.21799	0	0		mmu-mir-3960	0	0.993858	0.784075	23.2932		53.7458	0	0	27.3701		14.1252	1.5072	9.37178	0.106703		6.26779	20.279	0.309078	3.23543
mmu-mir-3963	8620.24	7966.46	446.841	2127.89		4714.61	1269.76	1822.7	710.198		mmu-mir-3963	2733.27	1672.66	2261.27	1487.85		4436.27	4596.18	447.061	1245.34		4790.36	2129.32	2.24972	0.4445		2038.77	2681.21	0.76039	1.31511
mmu-mir-3965	3.74305	0	5.0624	0		0	7.91694	0	0		mmu-mir-3965	0	2.98157	5.48853	0.970551		0	2.9053	0.818793	1.3685		2.20136	1.97924	1.11223	0.899096		2.36016	1.27315	1.8538	0.539432
mmu-mir-3968	232.069	91.1103	23.6245	67.4126		72.1624	39.5847	140.594	0		mmu-mir-3968	29.8719	69.5701	79.9757	26.2049		0	65.3692	44.2148	0		103.554	63.0852	1.6415	0.609201		51.4056	27.396	1.87639	0.532938
mmu-mir-423-3p	205.868	307.497	205.871	225.686		322.325	312.11	140.594	161.409		mmu-mir-423-3p	16.0848	94.4165	168.576	25.2343		82.8581	145.265	72.8726	73.8992		236.23	234.109	1.00906	0.991022		76.078	93.7237	0.811726	1.23194
mmu-mir-423-5p	217.097	296.108	577.789	1500.66		481.083	194.27	449.398	213.059		mmu-mir-423-5p	189.571	169.95	269.722	263.99		116.449	133.644	174.403	221.698		647.914	334.452	1.93724	0.516199		223.308	161.548	1.3823	0.723432
mmu-mir-425-5p	101.062	136.665	89.7732	17.5859		74.5678	200.359	52.7226	6.45635		mmu-mir-425-5p	91.9134	123.238	34.4993	99.9667		0	34.8635	116.269	29.4228		86.2717	83.5266	1.03287	0.96818		87.4045	45.1387	1.93635	0.516435
mmu-mir-429-3p	22.4583	39.8607	34.4243	23.4479		19.2433	70.339	90.3817	58.1071		mmu-mir-429-3p	49.4034	0	14.8974	58.2331		13.4365	27.6003	27.0202	195.012		30.0478	59.5178	0.504854	1.98077		30.6335	65.7672	0.465787	2.1469
mmu-mir-448-3p	74.8609	11.3888	208.571	41.0338		105.838	156.512	87.8711	0		mmu-mir-448-3p	10.3403	134.171	145.054	46.5864		6.71823	18.8844	159.665	0		83.9636	87.5553	0.958978	1.04278		84.0379	46.3168	1.81441	0.551142
mmu-mir-451a	0	11.3888	31.0494	2.93098		2.40541	6.39445	15.0636	19.369		mmu-mir-451a	12.6381	42.7359	1.56815	3.8822		29.1123	0	1.63759	2.73701		11.3423	10.8081	1.04942	0.952905		15.2061	8.37173	1.81636	0.550551
mmu-mir-466f-3p	0	0	69.8611	155.342		0	5.78546	35.1484	0		mmu-mir-466f-3p	19.5316	35.7789	1.56815	0		2.23941	26.1477	4.09396	0		56.3008	10.2335	5.50163	0.181764		14.2197	8.12026	1.75113	0.571059
mmu-mir-466i-3p	0	45.5551	0	2.93098		14.4325	1.21799	17.5742	0		mmu-mir-466i-3p	32.1697	19.8772	19.6019	0		0	11.6212	2.45638	0		12.1215	8.30617	1.45934	0.685241		17.9122	3.51939	5.08957	0.19648
mmu-mir-466i-5p	0	119.582	0	14.6549		16.8379	4.56747	5.0212	0		mmu-mir-466i-5p	44.8078	0	25.0904	10.6761		0	1.45265	13.1007	0		33.5593	6.60664	5.07963	0.196865		20.1436	3.63833	5.53648	0.18062
mmu-mir-466q	93.5762	495.412	86.3983	682.919		358.407	29.2318	303.783	497.139		mmu-mir-466q	503.226	80.5025	130.156	270.784		219.462	159.791	136.738	188.853		339.576	297.14	1.14282	0.875031		246.167	176.211	1.397	0.71582
mmu-mir-484	389.277	170.832	130.272	231.548		235.731	186.048	208.38	51.6508		mmu-mir-484	117.19	33.7912	56.4534	116.466		194.829	168.507	72.8726	210.75		230.482	170.452	1.35218	0.739547		80.9751	161.739	0.500651	1.9974
mmu-mir-486b-5p	153.465	2926.92	7099.17	811.882		1589.98	232.332	6055.57	1233.16		mmu-mir-486b-5p	1406.27	3767.72	176.417	305.724		2349.14	106.043	516.658	1602.52		2747.86	2277.76	1.20639	0.828922		1414.03	1143.59	1.23649	0.808743
mmu-mir-501-3p	59.8887	51.2495	96.8606	2.93098		55.3245	59.6816	50.212	109.758		mmu-mir-501-3p	21.8294	0	0	49.4981		58.2246	106.043	56.4967	6.84252		52.7325	68.744	0.767085	1.30364		17.8319	56.9018	0.31338	3.19101
mmu-mir-503-5p	33.6874	17.0832	69.1861	0		19.2433	70.0345	0	0		mmu-mir-503-5p	29.8719	45.7175	9.4089	27.1754		0	30.5056	22.9262	0		29.9892	22.3194	1.34363	0.74425		28.0434	13.358	2.09938	0.476331
mmu-mir-5098	26.2013	176.526	0.337493	87.9295		132.298	60.2905	90.3817	193.69		mmu-mir-5098	241.273	202.747	230.518	71.8208		94.0552	101.685	40.9396	19.8433		72.7486	119.165	0.610486	1.63804		186.59	64.1309	2.90951	0.3437
mmu-mir-5099	1474.76	2180.95	2683.41	2658.4		2650.77	2242.63	2520.64	471.313		mmu-mir-5099	4670.35	3712.06	6383.16	3295.99		1041.33	1850.67	3271.9	2822.54		2249.38	1971.34	1.14104	0.876391		4515.39	2246.61	2.00987	0.497545
mmu-mir-5100	1497.22	1634.29	0	211.031		505.137	74.2974	215.912	180.778		mmu-mir-5100	390.632	194.796	152.111	145.583		541.937	642.07	0	16.422		835.635	244.031	3.4243	0.292031		220.78	300.107	0.735671	1.3593
mmu-mir-511-3p	52.4026	22.7776	0	23.4479		2.40541	39.5847	40.1696	0		mmu-mir-511-3p	0	39.7543	20.386	22.3227		31.3517	0	48.3088	0		24.657	20.5399	1.20044	0.833026		20.6157	19.9151	1.03518	0.966016
mmu-mir-5126	3245.22	4942.73	1005.39	5020.77		3576.85	539.57	2756.64	11692.4		mmu-mir-5126	2890.68	2381.28	2206.39	1977.98		3448.69	2861.72	1582.73	1490.3		3553.53	4641.38	0.76562	1.30613		2364.08	2345.86	1.00777	0.992291
mmu-mir-532-5p	97.3192	79.7215	20.9246	99.6534		36.0812	91.0448	45.1908	0		mmu-mir-532-5p	0	43.7298	119.179	38.822		38.07	116.212	65.5034	0.684252		74.4047	43.0792	1.72716	0.578985		50.4328	55.1174	0.915008	1.09289
mmu-mir-542-3p	11.2291	28.472	40.4992	0		40.892	59.986	0	0		mmu-mir-542-3p	24.1273	0.993858	47.0445	14.5583		2.23941	0	0.818793	2.05276		20.0501	25.2195	0.795022	1.25783		21.681	1.27774	16.9682	0.0589337
mmu-mir-574-3p	7.48609	11.3888	43.5366	0		122.676	21.0103	5.0212	0		mmu-mir-574-3p	0	0	25.8745	30.0871		44.7882	0	13.9195	69.7937		15.6029	37.1769	0.419693	2.3827		13.9904	32.1253	0.435494	2.29624
mmu-mir-574-5p	59.8887	108.193	75.261	152.411		74.5678	14.6159	125.53	0		mmu-mir-574-5p	25.2762	16.8956	89.3846	125.201		0	82.8009	73.6914	19.8433		98.9386	53.6785	1.84317	0.542543		64.1894	44.0839	1.45607	0.686779
mmu-mir-6236	18434.5	17533	1275.05	14643.2		19024.4	7436.14	10552.1	19091.4		mmu-mir-6236	12719.7	8759.87	8427.24	6638.57		11734.5	11268.2	5490.01	5030.62		12971.4	14026	0.924814	1.0813		9136.33	8380.83	1.09015	0.917308
mmu-mir-6238	778.554	472.635	102.935	460.164		548.434	188.484	316.336	271.167		mmu-mir-6238	373.398	409.47	318.335	228.079		461.318	312.319	117.906	203.907		453.572	331.105	1.36987	0.729995		332.32	273.863	1.21346	0.824092
mmu-mir-6239	52.4026	56.9439	3.03744	26.3788		24.0541	11.8754	20.0848	38.7381		mmu-mir-6239	18.3827	15.9017	22.7382	10.6761		4.47882	13.0738	8.18793	5.47401		34.6907	23.6881	1.46448	0.682837		16.9247	7.80365	2.16881	0.461081
mmu-mir-6240	23214.4	20488.4	1549.77	14209.4		20147.7	11372.4	9296.76	26251.5		mmu-mir-6240	17824.3	15021.2	16118.2	12601.6		10097.5	9998.58	6792.71	5302.95		14865.5	16767.1	0.886587	1.12792		15391.3	8047.93	1.91246	0.522887
mmu-mir-6412	18.7152	28.472	13.1622	87.9295		16.8379	11.2664	50.212	0		mmu-mir-6412	17.2338	16.8956	63.5101	0		8.95764	23.2424	0	0		37.0697	19.5791	1.89333	0.528169		24.4099	8.05	3.03228	0.329785
mmu-mir-6516-3p	33.6874	22.7776	0	2.93098		72.1624	34.7127	0	0		mmu-mir-6516-3p	76.9775	99.3858	43.1241	0		15.6759	46.4847	2.45638	0		14.849	26.7188	0.555751	1.79937		54.8719	16.1542	3.39675	0.294399
mmu-mir-652-3p	505.311	484.023	810.997	847.054		801.003	820.317	926.412	1233.16		mmu-mir-652-3p	193.018	331.949	136.429	291.165		387.418	310.867	439.692	467.344		661.846	945.223	0.700201	1.42816		238.14	401.33	0.593378	1.68527
mmu-mir-6538	1617	1554.57	119.473	2060.48		1823.3	232.941	1069.52	2892.44		mmu-mir-6538	843.305	785.148	766.041	453.247		609.119	1077.86	275.114	322.967		1337.88	1504.55	0.889222	1.12458		711.935	571.266	1.24624	0.802413
mmu-mir-669h-3p	0	34.1664	3.37493	20.5169		21.6487	2.13148	2.5106	103.302		mmu-mir-669h-3p	5.74459	69.5701	15.6815	0		44.7882	4.35794	1.63759	2.05276		14.5145	32.3981	0.448006	2.23211		22.749	13.2091	1.72222	0.580645
mmu-mir-674-5p	33.6874	108.193	143.435	117.239		103.433	15.5294	80.3393	0		mmu-mir-674-5p	9.19134	33.7912	39.9878	75.703		33.5911	40.6741	15.5571	136.166		100.639	49.8254	2.01983	0.495091		39.6683	56.4971	0.70213	1.42424
mmu-mir-690	939.505	780.132	75.936	301.891		420.947	375.141	306.293	335.73		mmu-mir-690	273.442	236.538	138.781	247.49		470.276	766.998	220.255	54.7401		524.366	359.528	1.45848	0.685643		224.063	378.067	0.592654	1.68733
mmu-mir-7033-5p	37.4305	0	0	26.3788		28.865	9.43943	0	0		mmu-mir-7033-5p	50.5524	0	27.4426	5.82331		0	18.8844	10.6443	0		15.9523	9.5761	1.66585	0.600295		20.9546	7.38218	2.83853	0.352295
mmu-mir-706	3.74305	17.0832	0	0		14.4325	9.74393	17.5742	12.9127		mmu-mir-706	119.487	0	39.9878	27.1754		35.8305	0	3.27517	0.684252		5.20656	13.6658	0.380991	2.62473		46.6627	9.94749	4.6909	0.213179
mmu-mir-709	149.722	267.636	0	659.471		334.352	41.1072	133.062	200.147		mmu-mir-709	505.524	93.4227	270.506	278.548		150.04	296.34	100.712	41.7394		269.207	177.167	1.51951	0.658106		287	147.208	1.94962	0.512919
mmu-mir-712-3p	0	39.8607	0.337493	0		9.62165	5.78546	35.1484	6.45635		mmu-mir-712-3p	18.3827	0	18.8178	0		0	13.0738	22.9262	0		10.0496	14.253	0.705085	1.41827		9.30012	9.00001	1.03335	0.96773
mmu-mir-714	175.923	233.47	27.337	419.13		392.082	45.9792	143.104	64.5635		mmu-mir-714	255.06	151.066	190.53	128.113		295.602	334.109	167.034	123.85		213.965	161.432	1.32542	0.754479		181.192	230.149	0.787284	1.27019
mmu-mir-7a-5p	93.5762	108.193	186.296	120.17		43.2974	251.211	148.126	245.341		mmu-mir-7a-5p	110.296	281.262	119.179	83.4674		64.9429	162.697	74.5102	98.5322		127.059	171.994	0.738743	1.35365		148.551	100.17	1.48298	0.674316
mmu-mir-8111	52.4026	96.8047	21.9371	202.238		40.892	16.1384	50.212	116.214		mmu-mir-8111	35.6164	47.7052	22.7382	28.146		85.0975	27.6003	0	15.7378		93.3455	55.8642	1.67094	0.598466		33.5514	32.1089	1.04493	0.957005
mmu-mir-8112	29.9444	0	0	17.5859		9.62165	2.13148	40.1696	129.127		mmu-mir-8112	0	25.8403	18.0337	10.6761		0	36.3162	5.73155	0		11.8826	45.2624	0.262526	3.80915		13.6375	10.5119	1.29734	0.77081
mmu-mir-8114	26.2013	39.8607	108.335	90.8605		72.1624	24.6643	70.2969	0		mmu-mir-8114	41.361	8.94472	0	47.557		6.71823	31.9583	0	71.8464		66.3145	41.7809	1.5872	0.630042		24.4657	27.6307	0.885452	1.12937
mmu-mir-92a-3p	258.27	620.689	394.192	507.06		553.245	242.685	1187.51	142.04		mmu-mir-92a-3p	346.973	689.738	120.748	144.612		461.318	235.329	330.792	346.231		445.053	531.371	0.837556	1.19395		325.518	343.418	0.947876	1.05499
mmu-mir-92b-3p	116.034	17.0832	80.3234	87.9295		76.9732	37.7577	220.933	38.7381		mmu-mir-92b-3p	175.784	42.7359	105.85	52.4097		49.267	65.3692	89.2484	107.428		75.3426	93.6005	0.804938	1.24233		94.195	77.828	1.2103	0.826243
mmu-mir-93-5p	213.354	358.747	369.555	301.891		235.731	567.279	389.143	232.429		mmu-mir-93-5p	148.21	270.329	128.588	263.019		181.392	113.307	81.8793	47.8976		310.887	356.145	0.872921	1.14558		202.537	106.119	1.90858	0.523949
mmu-mir-98-5p	22.4583	125.277	253.458	120.17		43.2974	100.789	35.1484	0		mmu-mir-98-5p	97.658	30.8096	23.5223	19.411		0	0	38.4833	66.3724		130.341	44.8087	2.90883	0.343781		42.8502	26.2139	1.63464	0.611757
mmu-mir-99a-5p	71.1179	307.497	75.5985	0		84.1895	131.848	135.572	129.127		mmu-mir-99a-5p	160.848	0	59.5897	153.347		38.07	63.9165	112.993	268.227		113.553	120.184	0.944829	1.05839		93.4463	120.802	0.773552	1.29274
mmu-mir-99b-5p	946.991	660.55	909.545	797.227		1060.79	1231.69	632.672	929.714		mmu-mir-99b-5p	576.757	585.382	543.364	564.861		604.64	794.598	647.665	635.67		828.578	963.717	0.859774	1.1631		567.591	670.643	0.846338	1.18156
																								25	12				26	15

## Sheet: > 2 fold
	Fold	Fold		Male infection > 2 fold	Fold	Fold		Male infection+Protein > 2 fold					Fold	Fold		Female infection > 2 fold	Fold	Fold		Female infection+Protein > 2 fold
miRNAs	M-Infection	M-infection+protein			M-Infection	M-infection+protein			M-Infection	M-infection+protein		miRNAs	F-Infe/F-Infec+protein	F-infection+protein/F-infect			F-Infection	F-infection+protein			F-Infection	F-infection+protein
mmu-let-7a-5p	1.16008	0.862008		mmu-let-7c-2-3p	2.58416	0.386973		mmu-mir-106b-5p	0.183136	5.46042		mmu-let-7a-5p	0.929595	1.07574		mmu-mir-101a-3p	3.0933	0.32328		mmu-let-7k	0.169142	5.91218
mmu-let-7b-5p	1.0771	0.928422		mmu-mir-1192	2.1555	0.463929		mmu-mir-142a-3p	0.481096	2.07859		mmu-let-7b-5p	0.624428	1.60147		mmu-mir-106b-5p	2.31543	0.431886		mmu-mir-10a-5p	0.446516	2.23956
mmu-let-7c-2-3p	2.58416	0.386973		mmu-mir-148b-3p	2.08659	0.479252		mmu-mir-15a-5p	0.472438	2.11668		mmu-let-7c-2-3p	0.619579	1.614		mmu-mir-1249-3p	2.14226	0.466797		mmu-mir-1187	0.444398	2.25024
mmu-let-7c-5p	0.886103	1.12854		mmu-mir-151-5p	2.82679	0.353758		mmu-mir-1843b-3p	0.45546	2.19558		mmu-let-7c-5p	0.674291	1.48304		mmu-mir-1291	3.44288	0.290455		mmu-mir-140-5p	0.0285334	35.0466
mmu-let-7d-3p	0.700572	1.4274		mmu-mir-155-5p	2.45364	0.407557		mmu-mir-22-3p	0.438004	2.28308		mmu-let-7d-3p	0.843745	1.18519		mmu-mir-148b-3p	2.19174	0.456259		mmu-mir-182-5p	0.439978	2.27284
mmu-let-7d-5p	1.0832	0.923193		mmu-mir-17-3p	2.22287	0.44987		mmu-mir-34c-5p	0.172092	5.81086		mmu-let-7d-5p	0.843285	1.18584		mmu-mir-151-3p	6.10661	0.163757		mmu-mir-1948-5p	0.308633	3.24009
mmu-let-7e-5p	1.32837	0.752802		mmu-mir-17-5p	2.08522	0.479565		mmu-mir-361-3p	0.0802132	12.4668		mmu-let-7e-5p	0.946963	1.05601		mmu-mir-152-3p	3.90158	0.256307		mmu-mir-205-5p	0.298105	3.35452
mmu-let-7f-5p	0.886186	1.12843		mmu-mir-1983	3.4693	0.288242		mmu-mir-362-3p	0.47725	2.09534		mmu-let-7f-5p	1.07744	0.928124		mmu-mir-17-5p	2.17046	0.460732		mmu-mir-222-3p	0.3746	2.66952
mmu-let-7g-5p	0.96245	1.03902		mmu-mir-205-5p	2.14681	0.465807		mmu-mir-574-3p	0.419693	2.3827		mmu-let-7g-5p	1.16965	0.854956		mmu-mir-181b-5p	3.26941	0.305865		mmu-mir-23a-5p	0.403231	2.47997
mmu-let-7i-5p	0.633288	1.57906		mmu-mir-20a-5p	4.18899	0.238721		mmu-mir-669h-3p	0.448006	2.23211		mmu-let-7i-5p	1.35688	0.736987		mmu-mir-186-5p	2.41508	0.414066		mmu-mir-34a-5p	0.462614	2.16163
mmu-let-7k	0.598638	1.67046		mmu-mir-214-3p	5.73276	0.174436		mmu-mir-706	0.380991	2.62473		mmu-let-7k	0.169142	5.91218		mmu-mir-1954	3.49346	0.286249		mmu-mir-378c	0.47158	2.12053
mmu-mir-101a-3p	0.676477	1.47825		mmu-mir-223-5p	5.40634	0.184968		mmu-mir-8112	0.262526	3.80915		mmu-mir-101a-3p	3.0933	0.32328		mmu-mir-20a-5p	4.55336	0.219618		mmu-mir-3960	0.309078	3.23543
mmu-mir-101b-3p	0.909948	1.09896		mmu-mir-23a-5p	6.4297	0.155528						mmu-mir-101b-3p	1.68836	0.59229		mmu-mir-223-5p	4.32275	0.231334		mmu-mir-429-3p	0.465787	2.1469
mmu-mir-103-3p	0.804774	1.24258		mmu-mir-28a-3p	2.57239	0.388744						mmu-mir-103-3p	1.29708	0.770961		mmu-mir-3068-3p	2.7197	0.367687		mmu-mir-501-3p	0.31338	3.19101
mmu-mir-106b-3p	0.572733	1.74602		mmu-mir-3068-3p	2.09254	0.477889						mmu-mir-106b-3p	1.34994	0.740776		mmu-mir-320-5p	2.58319	0.387118		mmu-mir-574-3p	0.435494	2.29624
mmu-mir-106b-5p	0.183136	5.46042		mmu-mir-339-5p	3.36564	0.297121						mmu-mir-106b-5p	2.31543	0.431886		mmu-mir-466i-3p	5.08957	0.19648
mmu-mir-107-3p	0.732798	1.36463		mmu-mir-340-3p	2.1297	0.46955						mmu-mir-107-3p	1.59575	0.626665		mmu-mir-466i-5p	5.53648	0.18062
mmu-mir-10a-5p	0.840961	1.18912		mmu-mir-3473f	2.0179	0.495564						mmu-mir-10a-5p	0.446516	2.23956		mmu-mir-503-5p	2.09938	0.476331
mmu-mir-1187	0.803961	1.24384		mmu-mir-3960	9.37178	0.106703						mmu-mir-1187	0.444398	2.25024		mmu-mir-5098	2.90951	0.3437
mmu-mir-1192	2.1555	0.463929		mmu-mir-3963	2.24972	0.4445						mmu-mir-1192	0.763228	1.31023		mmu-mir-5099	2.00987	0.497545
mmu-mir-1195	1.55293	0.643946		mmu-mir-466f-3p	5.50163	0.181764						mmu-mir-1195	1.92148	0.520432		mmu-mir-542-3p	16.9682	0.0589337
mmu-mir-1198-5p	0.916864	1.09067		mmu-mir-466i-5p	5.07963	0.196865						mmu-mir-1198-5p	0.845435	1.18282		mmu-mir-6239	2.16881	0.461081
mmu-mir-1249-3p	1.37536	0.727083		mmu-mir-5100	3.4243	0.292031						mmu-mir-1249-3p	2.14226	0.466797		mmu-mir-6412	3.03228	0.329785
mmu-mir-125a-5p	0.920203	1.08672		mmu-mir-674-5p	2.01983	0.495091						mmu-mir-125a-5p	0.710466	1.40753		mmu-mir-6516-3p	3.39675	0.294399
mmu-mir-125b-5p	1.0974	0.911248		mmu-mir-98-5p	2.90883	0.343781						mmu-mir-125b-5p	0.765045	1.30711		mmu-mir-7033-5p	2.83853	0.352295
mmu-mir-128-3p	1.13164	0.883672										mmu-mir-128-3p	0.904883	1.10512		mmu-mir-706	4.6909	0.213179
mmu-mir-1291	0.781085	1.28027										mmu-mir-1291	3.44288	0.290455
mmu-mir-1298-5p	1.00996	0.990141										mmu-mir-1298-5p	1.1622	0.860434
mmu-mir-140-3p	0.741289	1.349										mmu-mir-140-3p	1.06924	0.935241
mmu-mir-140-5p	1.38784	0.720547										mmu-mir-140-5p	0.0285334	35.0466
mmu-mir-142a-3p	0.481096	2.07859										mmu-mir-142a-3p	0.893596	1.11907
mmu-mir-142a-5p	0.975623	1.02499										mmu-mir-142a-5p	0.874687	1.14327
mmu-mir-143-3p	0.514729	1.94277										mmu-mir-143-3p	0.581357	1.72011
mmu-mir-144-3p	0.808522	1.23683										mmu-mir-144-3p	0.585192	1.70884
mmu-mir-146a-5p	1.04738	0.954764										mmu-mir-146a-5p	0.745155	1.342
mmu-mir-146b-5p	0.842295	1.18723										mmu-mir-146b-5p	0.973187	1.02755
mmu-mir-148b-3p	2.08659	0.479252										mmu-mir-148b-3p	2.19174	0.456259
mmu-mir-150-5p	0.865255	1.15573										mmu-mir-150-5p	1.90886	0.523874
mmu-mir-151-3p	1.24992	0.80005										mmu-mir-151-3p	6.10661	0.163757
mmu-mir-151-5p	2.82679	0.353758										mmu-mir-151-5p	1.14983	0.869695
mmu-mir-152-3p	0.951522	1.05095										mmu-mir-152-3p	3.90158	0.256307
mmu-mir-155-5p	2.45364	0.407557										mmu-mir-155-5p	0.775063	1.29022
mmu-mir-15a-5p	0.472438	2.11668										mmu-mir-15a-5p	1.1673	0.856681
mmu-mir-15b-5p	1.30039	0.769002										mmu-mir-15b-5p	1.42048	0.703987
mmu-mir-16-5p	0.825598	1.21124										mmu-mir-16-5p	1.27141	0.78653
mmu-mir-17-3p	2.22287	0.44987										mmu-mir-17-3p	1.0233	0.977228
mmu-mir-17-5p	2.08522	0.479565										mmu-mir-17-5p	2.17046	0.460732
mmu-mir-181a-5p	1.09436	0.91378										mmu-mir-181a-5p	0.866142	1.15455
mmu-mir-181b-5p	0.660112	1.5149										mmu-mir-181b-5p	3.26941	0.305865
mmu-mir-182-5p	1.07949	0.926367										mmu-mir-182-5p	0.439978	2.27284
mmu-mir-1839-5p	0.540765	1.84923										mmu-mir-1839-5p	0.616815	1.62123
mmu-mir-1843b-3p	0.45546	2.19558										mmu-mir-1843b-3p	0.942296	1.06124
mmu-mir-1843b-5p	0.839364	1.19138										mmu-mir-1843b-5p	1.29203	0.773974
mmu-mir-185-5p	0.702244	1.42401										mmu-mir-185-5p	0.979074	1.02137
mmu-mir-186-5p	0.687001	1.4556										mmu-mir-186-5p	2.41508	0.414066
mmu-mir-1895	0.764695	1.30771										mmu-mir-1895	0.677834	1.47529
mmu-mir-191-5p	1.20447	0.830241										mmu-mir-191-5p	0.860822	1.16168
mmu-mir-192-5p	0.621638	1.60865										mmu-mir-192-5p	1.16402	0.85909
mmu-mir-194-5p	0.553163	1.80779										mmu-mir-194-5p	1.26263	0.792
mmu-mir-1946a	0.628083	1.59215										mmu-mir-1946a	0.890213	1.12333
mmu-mir-1948-5p	1.84192	0.542911										mmu-mir-1948-5p	0.308633	3.24009
mmu-mir-1954	1.96994	0.50763										mmu-mir-1954	3.49346	0.286249
mmu-mir-1957a	0.671932	1.48825										mmu-mir-1957a	0.746652	1.33931
mmu-mir-1961	1.05457	0.948256										mmu-mir-1961	1.06162	0.941955
mmu-mir-1983	3.4693	0.288242										mmu-mir-1983	0.943948	1.05938
mmu-mir-199b-3p	1.64409	0.608241										mmu-mir-199b-3p	0.962613	1.03884
mmu-mir-200a-3p	0.87743	1.13969										mmu-mir-200a-3p	0.897789	1.11385
mmu-mir-200b-3p	1.14909	0.870253										mmu-mir-200b-3p	1.01019	0.989915
mmu-mir-200c-3p	0.986701	1.01348										mmu-mir-200c-3p	0.890988	1.12235
mmu-mir-205-5p	2.14681	0.465807										mmu-mir-205-5p	0.298105	3.35452
mmu-mir-20a-5p	4.18899	0.238721										mmu-mir-20a-5p	4.55336	0.219618
mmu-mir-2137	0.711414	1.40565										mmu-mir-2137	1.31483	0.760555
mmu-mir-214-3p	5.73276	0.174436										mmu-mir-214-3p	1.38759	0.720675
mmu-mir-21a-5p	0.598613	1.67053										mmu-mir-21a-5p	1.27102	0.786768
mmu-mir-21c	0.710489	1.40748										mmu-mir-21c	1.73268	0.577142
mmu-mir-221-3p	0.963428	1.03796										mmu-mir-221-3p	0.976174	1.02441
mmu-mir-222-3p	1.98511	0.503751										mmu-mir-222-3p	0.3746	2.66952
mmu-mir-223-3p	1.00095	0.999049										mmu-mir-223-3p	0.844926	1.18354
mmu-mir-223-5p	5.40634	0.184968										mmu-mir-223-5p	4.32275	0.231334
mmu-mir-22-3p	0.438004	2.28308										mmu-mir-22-3p	0.670435	1.49157
mmu-mir-23a-3p	1.23482	0.809837										mmu-mir-23a-3p	1.12503	0.888862
mmu-mir-23a-5p	6.4297	0.155528										mmu-mir-23a-5p	0.403231	2.47997
mmu-mir-23b-3p	1.19807	0.834678										mmu-mir-23b-3p	0.670332	1.4918
mmu-mir-24-2-5p	0.66151	1.51169										mmu-mir-24-2-5p	0.941534	1.0621
mmu-mir-24-3p	0.770115	1.29851										mmu-mir-24-3p	0.857453	1.16625
mmu-mir-25-3p	1.06923	0.935256										mmu-mir-25-3p	1.6402	0.609681
mmu-mir-26a-5p	1.15369	0.866786										mmu-mir-26a-5p	0.907106	1.10241
mmu-mir-26b-5p	1.01178	0.988355										mmu-mir-26b-5p	1.16228	0.860375
mmu-mir-27a-3p	0.908026	1.10129										mmu-mir-27a-3p	0.840159	1.19025
mmu-mir-27b-3p	0.80636	1.24014										mmu-mir-27b-3p	0.961779	1.03974
mmu-mir-28a-3p	2.57239	0.388744										mmu-mir-28a-3p	0.607057	1.64729
mmu-mir-28a-5p	0.632521	1.58097										mmu-mir-28a-5p	0.928967	1.07646
mmu-mir-29a-3p	0.616219	1.6228										mmu-mir-29a-3p	0.909352	1.09968
mmu-mir-3060-5p	0.981935	1.0184										mmu-mir-3060-5p	1.01631	0.983952
mmu-mir-3068-3p	2.09254	0.477889										mmu-mir-3068-3p	2.7197	0.367687
mmu-mir-30a-3p	1.33094	0.751347										mmu-mir-30a-3p	0.600611	1.66497
mmu-mir-30a-5p	0.708203	1.41203										mmu-mir-30a-5p	0.982493	1.01782
mmu-mir-30b-5p	1.68965	0.591837										mmu-mir-30b-5p	1.05925	0.944062
mmu-mir-30c-5p	1.74061	0.574512										mmu-mir-30c-5p	1.46966	0.680431
mmu-mir-30d-5p	0.901207	1.10962										mmu-mir-30d-5p	0.896331	1.11566
mmu-mir-30e-3p	1.1685	0.855799										mmu-mir-30e-3p	0.512383	1.95166
mmu-mir-30e-5p	0.625601	1.59846										mmu-mir-30e-5p	1.05019	0.952212
mmu-mir-320-3p	1.37941	0.724949										mmu-mir-320-3p	1.14149	0.876046
mmu-mir-320-5p	0.829251	1.20591										mmu-mir-320-5p	2.58319	0.387118
mmu-mir-322-3p	1.69149	0.591196										mmu-mir-322-3p	1.24604	0.802544
mmu-mir-322-5p	0.896161	1.11587										mmu-mir-322-5p	0.91241	1.096
mmu-mir-328-3p	1.68503	0.593462										mmu-mir-328-3p	1.19088	0.839718
mmu-mir-339-5p	3.36564	0.297121										mmu-mir-339-5p	1.00578	0.994254
mmu-mir-340-3p	2.1297	0.46955										mmu-mir-340-3p	1.82125	0.549073
mmu-mir-340-5p	0.687553	1.45443										mmu-mir-340-5p	0.880304	1.13597
mmu-mir-342-3p	1.48109	0.67518										mmu-mir-342-3p	0.847449	1.18001
mmu-mir-3470a	0.636387	1.57137										mmu-mir-3470a	1.44234	0.693319
mmu-mir-3470b	1.42813	0.700218										mmu-mir-3470b	1.77435	0.563586
mmu-mir-3473f	2.0179	0.495564										mmu-mir-3473f	1.43507	0.696832
mmu-mir-34a-5p	1.30427	0.766712										mmu-mir-34a-5p	0.462614	2.16163
mmu-mir-34b-3p	1.23992	0.806503										mmu-mir-34b-3p	1.33315	0.750104
mmu-mir-34c-5p	0.172092	5.81086										mmu-mir-34c-5p	0.774574	1.29103
mmu-mir-351-5p	0.964295	1.03703										mmu-mir-351-5p	0.616361	1.62243
mmu-mir-3535	0.940013	1.06382										mmu-mir-3535	1.08632	0.920543
mmu-mir-361-3p	0.0802132	12.4668										mmu-mir-361-3p	0.789156	1.26718
mmu-mir-361-5p	1.86439	0.536369										mmu-mir-361-5p	1.50868	0.662832
mmu-mir-362-3p	0.47725	2.09534										mmu-mir-362-3p	1.68727	0.592675
mmu-mir-365-3p	0.893772	1.11885										mmu-mir-365-3p	0.826807	1.20947
mmu-mir-378a-3p	1.26807	0.788598										mmu-mir-378a-3p	0.904932	1.10506
mmu-mir-378c	1.95502	0.511505										mmu-mir-378c	0.47158	2.12053
mmu-mir-3960	9.37178	0.106703										mmu-mir-3960	0.309078	3.23543
mmu-mir-3963	2.24972	0.4445										mmu-mir-3963	0.76039	1.31511
mmu-mir-3965	1.11223	0.899096										mmu-mir-3965	1.8538	0.539432
mmu-mir-3968	1.6415	0.609201										mmu-mir-3968	1.87639	0.532938
mmu-mir-423-3p	1.00906	0.991022										mmu-mir-423-3p	0.811726	1.23194
mmu-mir-423-5p	1.93724	0.516199										mmu-mir-423-5p	1.3823	0.723432
mmu-mir-425-5p	1.03287	0.96818										mmu-mir-425-5p	1.93635	0.516435
mmu-mir-429-3p	0.504854	1.98077										mmu-mir-429-3p	0.465787	2.1469
mmu-mir-448-3p	0.958978	1.04278										mmu-mir-448-3p	1.81441	0.551142
mmu-mir-451a	1.04942	0.952905										mmu-mir-451a	1.81636	0.550551
mmu-mir-466f-3p	5.50163	0.181764										mmu-mir-466f-3p	1.75113	0.571059
mmu-mir-466i-3p	1.45934	0.685241										mmu-mir-466i-3p	5.08957	0.19648
mmu-mir-466i-5p	5.07963	0.196865										mmu-mir-466i-5p	5.53648	0.18062
mmu-mir-466q	1.14282	0.875031										mmu-mir-466q	1.397	0.71582
mmu-mir-484	1.35218	0.739547										mmu-mir-484	0.500651	1.9974
mmu-mir-486b-5p	1.20639	0.828922										mmu-mir-486b-5p	1.23649	0.808743
mmu-mir-501-3p	0.767085	1.30364										mmu-mir-501-3p	0.31338	3.19101
mmu-mir-503-5p	1.34363	0.74425										mmu-mir-503-5p	2.09938	0.476331
mmu-mir-5098	0.610486	1.63804										mmu-mir-5098	2.90951	0.3437
mmu-mir-5099	1.14104	0.876391										mmu-mir-5099	2.00987	0.497545
mmu-mir-5100	3.4243	0.292031										mmu-mir-5100	0.735671	1.3593
mmu-mir-511-3p	1.20044	0.833026										mmu-mir-511-3p	1.03518	0.966016
mmu-mir-5126	0.76562	1.30613										mmu-mir-5126	1.00777	0.992291
mmu-mir-532-5p	1.72716	0.578985										mmu-mir-532-5p	0.915008	1.09289
mmu-mir-542-3p	0.795022	1.25783										mmu-mir-542-3p	16.9682	0.0589337
mmu-mir-574-3p	0.419693	2.3827										mmu-mir-574-3p	0.435494	2.29624
mmu-mir-574-5p	1.84317	0.542543										mmu-mir-574-5p	1.45607	0.686779
mmu-mir-6236	0.924814	1.0813										mmu-mir-6236	1.09015	0.917308
mmu-mir-6238	1.36987	0.729995										mmu-mir-6238	1.21346	0.824092
mmu-mir-6239	1.46448	0.682837										mmu-mir-6239	2.16881	0.461081
mmu-mir-6240	0.886587	1.12792										mmu-mir-6240	1.91246	0.522887
mmu-mir-6412	1.89333	0.528169										mmu-mir-6412	3.03228	0.329785
mmu-mir-6516-3p	0.555751	1.79937										mmu-mir-6516-3p	3.39675	0.294399
mmu-mir-652-3p	0.700201	1.42816										mmu-mir-652-3p	0.593378	1.68527
mmu-mir-6538	0.889222	1.12458										mmu-mir-6538	1.24624	0.802413
mmu-mir-669h-3p	0.448006	2.23211										mmu-mir-669h-3p	1.72222	0.580645
mmu-mir-674-5p	2.01983	0.495091										mmu-mir-674-5p	0.70213	1.42424
mmu-mir-690	1.45848	0.685643										mmu-mir-690	0.592654	1.68733
mmu-mir-7033-5p	1.66585	0.600295										mmu-mir-7033-5p	2.83853	0.352295
mmu-mir-706	0.380991	2.62473										mmu-mir-706	4.6909	0.213179
mmu-mir-709	1.51951	0.658106										mmu-mir-709	1.94962	0.512919
mmu-mir-712-3p	0.705085	1.41827										mmu-mir-712-3p	1.03335	0.96773
mmu-mir-714	1.32542	0.754479										mmu-mir-714	0.787284	1.27019
mmu-mir-7a-5p	0.738743	1.35365										mmu-mir-7a-5p	1.48298	0.674316
mmu-mir-8111	1.67094	0.598466										mmu-mir-8111	1.04493	0.957005
mmu-mir-8112	0.262526	3.80915										mmu-mir-8112	1.29734	0.77081
mmu-mir-8114	1.5872	0.630042										mmu-mir-8114	0.885452	1.12937
mmu-mir-92a-3p	0.837556	1.19395										mmu-mir-92a-3p	0.947876	1.05499
mmu-mir-92b-3p	0.804938	1.24233										mmu-mir-92b-3p	1.2103	0.826243
mmu-mir-93-5p	0.872921	1.14558										mmu-mir-93-5p	1.90858	0.523949
mmu-mir-98-5p	2.90883	0.343781										mmu-mir-98-5p	1.63464	0.611757
mmu-mir-99a-5p	0.944829	1.05839										mmu-mir-99a-5p	0.773552	1.29274
mmu-mir-99b-5p	0.859774	1.1631										mmu-mir-99b-5p	0.846338	1.18156
	25	12											26	15

## Sheet: KO M vs F infection 178 common
	Male infect-1	Male infect-2	Male infect-3	Male infect-4			Female infect-1	Female infect-2	Female infect-3	Female infect-4				Fold	Fold
miRNAs	X1.	X2.	X3.	X4.			X5.	X6.	X7.	X8.		Average-M-infecion	Average-F-infection	M-Infe/F-Infec	F-infection/M-infect
mmu-let-7a-5p	2253.31	4378.99	9192.98	7128.15		mmu-let-7a-5p	2770.04	4385.9	3601.26	3197.97		5738.36	3488.79	1.6448	0.607977
mmu-let-7b-5p	247.041	2209.42	1812	876.364		mmu-let-7b-5p	1123.64	640.045	548.853	1393.71		1286.21	926.562	1.38815	0.720383
mmu-let-7c-2-3p	7.48609	39.8607	0	20.5169		mmu-let-7c-2-3p	5.74459	1.98772	41.556	3.8822		16.9659	13.2926	1.27634	0.783489
mmu-let-7c-5p	202.124	2289.15	1810.99	536.37		mmu-let-7c-5p	826.072	806.019	606.09	1469.41		1209.66	926.899	1.30506	0.766249
mmu-let-7d-3p	340.617	375.83	466.078	454.302		mmu-let-7d-3p	201.061	348.844	415.56	314.458		409.207	319.981	1.27885	0.781953
mmu-let-7d-5p	819.727	1537.49	2997.95	1612.04		mmu-let-7d-5p	1138.58	747.381	1230.21	985.109		1741.8	1025.32	1.69879	0.588655
mmu-let-7e-5p	763.581	985.13	1820.1	1998.93		mmu-let-7e-5p	483.694	1090.26	972.253	856.996		1391.94	850.802	1.63603	0.611236
mmu-let-7f-5p	2290.74	2522.62	5976.67	4431.65		mmu-let-7f-5p	2224.3	3644.48	2967.72	3067.91		3805.42	2976.1	1.27866	0.78207
mmu-let-7g-5p	1553.36	1913.32	4744.14	2511.85		mmu-let-7g-5p	1343.08	2486.63	2176.59	1766.4		2680.67	1943.18	1.37953	0.724885
mmu-let-7i-5p	516.54	1116.1	2195.06	744.47		mmu-let-7i-5p	751.392	1635.89	567.67	1019.08		1143.04	993.508	1.15051	0.869179
mmu-let-7k	0	5.69439	2.02496	0		mmu-let-7k	2.29783	0	0.784075	2.91165		1.92984	1.49839	1.28794	0.776433
mmu-mir-101a-3p	160.951	68.3327	20.5871	52.7577		mmu-mir-101a-3p	104.551	105.349	55.6693	73.7619		75.6571	84.8329	0.891837	1.12128
mmu-mir-101b-3p	183.409	108.193	93.8232	20.5169		mmu-mir-101b-3p	78.1264	90.4411	82.3279	17.4699		101.486	67.0913	1.51265	0.661091
mmu-mir-103-3p	501.568	649.161	1509.95	811.882		mmu-mir-103-3p	575.608	577.432	773.098	588.154		868.139	628.573	1.38113	0.724046
mmu-mir-106b-3p	112.291	96.8047	60.7488	123.101		mmu-mir-106b-3p	33.3186	137.152	0	21.3521		98.2365	47.9558	2.04848	0.488167
mmu-mir-106b-5p	48.6596	28.472	41.5117	0		mmu-mir-106b-5p	70.084	126.22	12.5452	96.0845		29.6608	76.2334	0.389079	2.57017
mmu-mir-107-3p	71.1179	130.971	2.69995	5.86196		mmu-mir-107-3p	36.7654	24.8465	112.907	16.4994		52.6627	47.7545	1.10278	0.906799
mmu-mir-10a-5p	26.2013	250.553	0	269.65		mmu-mir-10a-5p	132.125	19.8772	61.9419	115.496		136.601	82.36	1.65859	0.602923
mmu-mir-1187	0	79.7215	30.3744	137.756		mmu-mir-1187	1.14892	16.8956	44.6923	9.70551		61.963	18.1106	3.42137	0.29228
mmu-mir-1192	14.9722	96.8047	0	0		mmu-mir-1192	48.2545	4.96929	0	0		27.9442	13.306	2.10013	0.476161
mmu-mir-1195	374.305	375.83	221.733	1219.29		mmu-mir-1195	314.803	254.428	572.375	266.901		547.789	352.127	1.55566	0.642815
mmu-mir-1198-5p	11.2291	51.2495	71.8861	90.8605		mmu-mir-1198-5p	39.0632	113.3	10.193	31.0576		56.3063	48.4034	1.16327	0.859644
mmu-mir-1249-3p	11.2291	74.0271	109.01	181.721		mmu-mir-1249-3p	16.0848	63.6069	113.691	76.6735		93.9969	67.514	1.39226	0.718258
mmu-mir-125a-5p	4761.15	4834.54	4101.22	4381.82		mmu-mir-125a-5p	2085.29	2150.71	2900.29	1871.22		4519.68	2251.88	2.00707	0.498238
mmu-mir-125b-5p	119.777	1099.02	276.745	0		mmu-mir-125b-5p	241.273	102.367	150.542	519.245		373.885	253.357	1.47573	0.677633
mmu-mir-128-3p	44.9166	0	111.035	35.1718		mmu-mir-128-3p	1.14892	20.871	21.9541	65.0269		47.7809	27.2502	1.75341	0.570316
mmu-mir-1291	3.74305	11.3888	2.02496	17.5859		mmu-mir-1291	295.272	99.3858	42.3401	72.7913		8.68567	127.447	0.0681511	14.6733
mmu-mir-1298-5p	1508.45	335.969	481.603	260.857		mmu-mir-1298-5p	346.973	327.973	438.298	159.17		646.719	318.104	2.03305	0.491873
mmu-mir-140-3p	651.29	353.052	449.541	140.687		mmu-mir-140-3p	379.143	379.654	275.21	134.907		398.643	292.228	1.36415	0.733058
mmu-mir-140-5p	41.1735	0	52.649	14.6549		mmu-mir-140-5p	3.44675	0	0	0		27.1193	0.861688	31.4724	0.0317739
mmu-mir-142a-3p	97.3192	79.7215	26.9995	0		mmu-mir-142a-3p	34.4675	0	47.0445	20.3816		51.01	25.4734	2.00248	0.49938
mmu-mir-142a-5p	767.324	518.19	653.05	615.506		mmu-mir-142a-5p	421.653	492.954	183.474	341.634		638.518	359.928	1.77401	0.563694
mmu-mir-143-3p	153.465	1252.77	470.128	0		mmu-mir-143-3p	515.864	227.594	257.961	1583.94		469.09	646.339	0.725764	1.37786
mmu-mir-144-3p	0	45.5551	50.624	0		mmu-mir-144-3p	0	56.6499	16.4656	17.4699		24.0448	22.6464	1.06175	0.94184
mmu-mir-146a-5p	344.36	170.832	134.997	87.9295		mmu-mir-146a-5p	199.912	160.011	7.84075	66.968		184.53	108.683	1.69787	0.588972
mmu-mir-146b-5p	8852.3	7846.87	11391.8	7119.36		mmu-mir-146b-5p	5305.7	7064.34	6355.71	5722.37		8802.57	6112.03	1.4402	0.694346
mmu-mir-148b-3p	41.1735	153.749	231.858	146.549		mmu-mir-148b-3p	58.5948	33.7912	21.17	39.7926		143.332	38.3371	3.73873	0.26747
mmu-mir-150-5p	44.9166	125.277	0	0		mmu-mir-150-5p	93.0623	16.8956	0	26.2049		42.5483	34.0407	1.24992	0.800048
mmu-mir-151-3p	56.1457	34.1664	0	0		mmu-mir-151-3p	64.3394	20.871	0	33.9693		22.578	29.7949	0.757781	1.31964
mmu-mir-151-5p	48.6596	290.414	350.993	87.9295		mmu-mir-151-5p	137.87	23.8526	29.7949	131.024		194.499	80.6355	2.41208	0.41458
mmu-mir-152-3p	56.1457	56.9439	30.7119	0		mmu-mir-152-3p	71.2329	37.7666	28.2267	21.3521		35.9504	39.6446	0.906817	1.10276
mmu-mir-155-5p	59.8887	56.9439	85.0483	32.2408		mmu-mir-155-5p	34.4675	28.8219	0	14.5583		58.5305	19.4619	3.00744	0.332509
mmu-mir-15a-5p	82.347	17.0832	49.949	123.101		mmu-mir-15a-5p	34.4675	76.5271	68.2145	61.1447		68.1201	60.0885	1.13366	0.882096
mmu-mir-15b-5p	187.152	398.607	771.847	284.305		mmu-mir-15b-5p	243.57	326.979	266.586	169.846		410.478	251.745	1.63053	0.613298
mmu-mir-16-5p	1785.43	2015.82	2593.97	1189.98		mmu-mir-16-5p	1179.94	2175.56	849.938	1258.8		1896.3	1366.06	1.38815	0.720381
mmu-mir-17-3p	3.74305	11.3888	72.5611	0		mmu-mir-17-3p	1.14892	45.7175	0	0		21.9232	11.7166	1.87113	0.534438
mmu-mir-17-5p	59.8887	17.0832	25.312	46.8957		mmu-mir-17-5p	19.5316	0	69.7827	0		37.2949	22.3286	1.67028	0.598703
mmu-mir-181a-5p	325.645	296.108	437.391	466.026		mmu-mir-181a-5p	81.5731	163.987	248.552	131.995		381.293	156.527	2.43596	0.410516
mmu-mir-181b-5p	93.5762	0	60.7488	96.7224		mmu-mir-181b-5p	10.3403	61.6192	0	31.0576		62.7618	25.7543	2.43695	0.410349
mmu-mir-182-5p	37.4305	85.4159	0	0		mmu-mir-182-5p	0	38.7605	0	41.7337		30.7116	20.1235	1.52615	0.655243
mmu-mir-1839-5p	89.8331	170.832	301.044	52.7577		mmu-mir-1839-5p	93.0623	98.392	76.8394	136.848		153.617	101.285	1.51667	0.659338
mmu-mir-1843b-3p	26.2013	62.6383	0.337493	26.3788		mmu-mir-1843b-3p	66.6372	24.8465	39.9878	19.411		28.889	37.7206	0.765867	1.30571
mmu-mir-1843b-5p	11.2291	5.69439	19.9121	20.5169		mmu-mir-1843b-5p	28.7229	16.8956	24.3063	6.79386		14.3381	19.1797	0.747569	1.33767
mmu-mir-185-5p	89.8331	239.164	157.272	73.2746		mmu-mir-185-5p	45.9567	87.4595	54.8853	68.9091		139.886	64.3026	2.17543	0.459679
mmu-mir-186-5p	101.062	28.472	143.435	0		mmu-mir-186-5p	28.7229	147.091	0	42.7042		68.2422	54.6295	1.24918	0.800524
mmu-mir-1895	56.1457	34.1664	67.1612	123.101		mmu-mir-1895	27.574	155.042	66.6464	52.4097		70.1436	75.418	0.930065	1.07519
mmu-mir-191-5p	1650.68	1514.71	1650.01	1653.07		mmu-mir-191-5p	580.203	676.817	921.288	898.73		1617.12	769.26	2.10217	0.475698
mmu-mir-192-5p	160.951	11.3888	66.8237	29.3098		mmu-mir-192-5p	41.361	53.6683	36.0675	119.378		67.1183	62.6186	1.07186	0.932959
mmu-mir-194-5p	175.923	45.5551	32.3994	32.2408		mmu-mir-194-5p	118.338	70.5639	103.498	39.7926		71.5296	83.0482	0.861302	1.16103
mmu-mir-1946a	41.1735	51.2495	7.76235	0		mmu-mir-1946a	0	2.98157	0	32.0282		25.0463	8.75244	2.86164	0.34945
mmu-mir-1948-5p	3.74305	0	0	2.93098		mmu-mir-1948-5p	2.29783	0	0	1.9411		1.66851	1.05973	1.57446	0.635139
mmu-mir-1954	22.4583	34.1664	0.674987	126.032		mmu-mir-1954	109.147	28.8219	78.4075	39.7926		45.833	64.0423	0.715667	1.3973
mmu-mir-1957a	59.8887	256.248	253.12	468.957		mmu-mir-1957a	85.0199	33.7912	158.383	91.2318		259.553	92.1065	2.81797	0.354865
mmu-mir-1961	1631.97	1998.73	64.1237	2945.64		mmu-mir-1961	1284.49	743.406	672.737	657.063		1660.12	839.424	1.97768	0.505642
mmu-mir-1983	291.958	102.499	31.0494	35.1718		mmu-mir-1983	90.7645	107.337	0	85.4085		115.169	70.8774	1.62491	0.615418
mmu-mir-199b-3p	3.74305	290.414	70.5361	0		mmu-mir-199b-3p	112.594	89.4472	8.62483	382.397		91.1733	148.266	0.614932	1.6262
mmu-mir-200a-3p	138.493	79.7215	76.2735	158.273		mmu-mir-200a-3p	71.2329	34.785	65.8623	155.288		113.19	81.7921	1.38388	0.722608
mmu-mir-200b-3p	370.562	723.188	622.675	79.1365		mmu-mir-200b-3p	342.377	215.667	305.789	534.774		448.89	349.652	1.28382	0.778925
mmu-mir-200c-3p	52.4026	558.05	313.531	249.133		mmu-mir-200c-3p	467.609	108.331	222.677	267.872		293.279	266.622	1.09998	0.909107
mmu-mir-205-5p	0	39.8607	41.8492	0		mmu-mir-205-5p	12.6381	0	0	24.2638		20.4275	9.22547	2.21425	0.45162
mmu-mir-20a-5p	74.8609	11.3888	57.3739	0		mmu-mir-20a-5p	36.7654	37.7666	68.2145	69.8797		35.9059	53.1565	0.675475	1.48044
mmu-mir-2137	1459.79	2243.59	249.07	1688.25		mmu-mir-2137	1392.49	1172.75	1117.31	726.943		1410.17	1102.37	1.27922	0.781728
mmu-mir-214-3p	0	45.5551	64.4612	0		mmu-mir-214-3p	9.19134	59.6315	0	19.411		27.5041	22.0585	1.24687	0.802006
mmu-mir-21a-5p	19213.1	9190.75	22746	11008.8		mmu-mir-21a-5p	8289.44	13440.9	14326.6	9753.07		15539.7	11452.5	1.35688	0.736987
mmu-mir-21c	3.74305	0	10.7998	35.1718		mmu-mir-21c	4.59567	8.94472	12.5452	2.91165		12.4287	7.24931	1.71446	0.583274
mmu-mir-221-3p	131.007	5.69439	77.961	108.446		mmu-mir-221-3p	18.3827	27.828	69.7827	32.9987		80.7771	37.248	2.16863	0.461121
mmu-mir-222-3p	78.604	159.443	44.2116	143.618		mmu-mir-222-3p	57.4459	82.4902	0	54.3508		106.469	48.5717	2.192	0.456205
mmu-mir-223-3p	756.095	478.329	564.626	1225.15		mmu-mir-223-3p	172.338	237.532	287.756	233.903		756.05	232.882	3.2465	0.308024
mmu-mir-223-5p	74.8609	11.3888	70.1986	20.5169		mmu-mir-223-5p	22.9783	5.96315	38.4197	38.822		44.2413	26.5458	1.6666	0.600023
mmu-mir-22-3p	1912.7	1201.52	1599.72	583.265		mmu-mir-22-3p	703.137	1177.72	957.356	1166.6		1324.3	1001.2	1.32271	0.756026
mmu-mir-23a-3p	3948.91	3080.67	4643.23	3968.55		mmu-mir-23a-3p	1698.1	2173.57	2241.67	1789.7		3910.34	1975.76	1.97916	0.505265
mmu-mir-23a-5p	0	79.7215	54.6739	131.894		mmu-mir-23a-5p	25.2762	19.8772	0	0		66.5724	11.2883	5.89745	0.169565
mmu-mir-23b-3p	1081.74	1138.88	800.872	932.052		mmu-mir-23b-3p	581.352	490.966	514.353	761.882		988.386	587.138	1.68339	0.594038
mmu-mir-24-2-5p	288.215	307.497	294.632	243.272		mmu-mir-24-2-5p	472.205	136.159	91.7368	268.843		283.404	242.236	1.16995	0.854737
mmu-mir-24-3p	4225.9	4065.8	4538.95	2335.99		mmu-mir-24-3p	2416.17	2412.09	2273.03	2905.83		3791.66	2501.78	1.51558	0.659812
mmu-mir-25-3p	153.465	233.47	455.616	187.583		mmu-mir-25-3p	6.8935	475.064	148.19	63.0858		257.533	173.308	1.48598	0.672955
mmu-mir-26a-5p	2822.26	7043.96	3689.48	2866.5		mmu-mir-26a-5p	2471.32	1691.55	1982.14	4285.95		4105.55	2607.74	1.57437	0.635175
mmu-mir-26b-5p	943.248	1184.43	2096.85	973.086		mmu-mir-26b-5p	643.394	911.368	969.117	801.675		1299.4	831.388	1.56293	0.639823
mmu-mir-27a-3p	1467.27	1002.21	1733.03	504.129		mmu-mir-27a-3p	482.545	425.371	758.201	1183.1		1176.66	712.305	1.65191	0.605361
mmu-mir-27b-3p	1040.57	671.938	749.235	313.615		mmu-mir-27b-3p	392.93	488.978	446.923	632.799		693.839	490.407	1.41482	0.706803
mmu-mir-28a-3p	26.2013	74.0271	42.5242	84.9985		mmu-mir-28a-3p	10.3403	0	43.1241	23.2932		56.9378	19.1894	2.96715	0.337024
mmu-mir-28a-5p	116.034	34.1664	100.236	20.5169		mmu-mir-28a-5p	29.8719	123.238	39.2038	83.4674		67.7383	68.9453	0.982493	1.01782
mmu-mir-29a-3p	1418.61	797.215	955.781	694.643		mmu-mir-29a-3p	405.568	593.333	874.244	700.738		966.563	643.471	1.50211	0.66573
mmu-mir-3060-5p	580.172	1167.35	125.548	911.536		mmu-mir-3060-5p	636.5	383.629	216.405	288.254		696.151	381.197	1.82623	0.547578
mmu-mir-3068-3p	22.4583	91.1103	0	49.8267		mmu-mir-3068-3p	98.8069	24.8465	34.4993	57.2625		40.8488	53.8538	0.758513	1.31837
mmu-mir-30a-3p	0	39.8607	29.6994	0		mmu-mir-30a-3p	0	12.9202	12.5452	48.5275		17.39	18.4982	0.940092	1.06373
mmu-mir-30a-5p	434.193	1748.18	832.596	164.135		mmu-mir-30a-5p	622.713	528.733	537.092	1035.58		794.776	681.029	1.16702	0.856882
mmu-mir-30b-5p	404.249	358.747	192.709	43.9647		mmu-mir-30b-5p	96.5091	91.4349	119.964	87.3496		249.917	98.8143	2.52916	0.395388
mmu-mir-30c-5p	273.242	233.47	190.009	99.6534		mmu-mir-30c-5p	112.594	96.4042	148.19	127.142		199.094	121.083	1.64428	0.608169
mmu-mir-30d-5p	5375.01	7055.35	5049.24	2599.78		mmu-mir-30d-5p	3126.2	2951.76	2607.83	4066.61		5019.85	3188.1	1.57456	0.635099
mmu-mir-30e-3p	26.2013	45.5551	105.635	0		mmu-mir-30e-3p	14.9359	25.8403	19.6019	16.4994		44.348	19.2194	2.30746	0.433377
mmu-mir-30e-5p	767.324	597.911	915.62	149.48		mmu-mir-30e-5p	394.079	617.186	359.891	497.893		607.584	467.262	1.30031	0.769049
mmu-mir-320-3p	172.18	449.857	415.454	600.851		mmu-mir-320-3p	142.466	199.765	158.383	170.817		409.586	167.858	2.44007	0.409823
mmu-mir-320-5p	1976.33	1605.82	149.51	1573.94		mmu-mir-320-5p	2713.74	3373.15	3942.33	2158.51		1326.4	3046.93	0.435323	2.29715
mmu-mir-322-3p	44.9166	165.137	136.01	82.0675		mmu-mir-322-3p	48.2545	60.6253	101.146	86.379		107.033	74.1012	1.44442	0.692322
mmu-mir-322-5p	74.8609	0	0	46.8957		mmu-mir-322-5p	14.9359	9.93858	36.8515	26.2049		30.4392	21.9827	1.38469	0.722186
mmu-mir-328-3p	138.493	165.137	485.653	237.41		mmu-mir-328-3p	226.337	80.5025	124.668	136.848		256.673	142.089	1.80643	0.553578
mmu-mir-339-5p	164.694	91.1103	32.3994	0		mmu-mir-339-5p	27.574	13.914	36.0675	19.411		72.0509	24.2416	2.9722	0.336451
mmu-mir-340-3p	14.9722	68.3327	31.0494	82.0675		mmu-mir-340-3p	35.6164	6.95701	0	7.76441		49.1054	12.5845	3.90207	0.256274
mmu-mir-340-5p	82.347	0	212.621	290.167		mmu-mir-340-5p	82.7221	134.171	59.5897	40.7631		146.284	79.3114	1.84442	0.542175
mmu-mir-342-3p	666.262	335.969	558.889	706.367		mmu-mir-342-3p	280.336	421.396	236.791	208.668		566.872	286.798	1.97656	0.50593
mmu-mir-3470a	119.777	136.665	20.5871	143.618		mmu-mir-3470a	79.2753	47.7052	142.702	167.905		105.162	109.397	0.961289	1.04027
mmu-mir-3470b	381.791	540.967	149.847	468.957		mmu-mir-3470b	291.825	377.666	305.005	256.225		385.391	307.68	1.25257	0.79836
mmu-mir-3473f	179.666	113.888	4.72491	128.963		mmu-mir-3473f	27.574	45.7175	78.4075	69.8797		106.811	55.3947	1.92817	0.518625
mmu-mir-34a-5p	318.159	74.0271	232.195	23.4479		mmu-mir-34a-5p	34.4675	74.5394	36.0675	40.7631		161.957	46.4594	3.486	0.286862
mmu-mir-34b-3p	3.74305	187.915	12.8247	120.17		mmu-mir-34b-3p	190.72	11.9263	0	10.6761		81.1633	53.3307	1.52189	0.657079
mmu-mir-34c-5p	14.9722	0	75.5985	0		mmu-mir-34c-5p	113.743	0	18.0337	25.2343		22.6427	39.2527	0.576844	1.73357
mmu-mir-351-5p	112.291	239.164	45.8991	93.7914		mmu-mir-351-5p	104.551	13.914	63.5101	111.613		122.787	73.3972	1.67291	0.597763
mmu-mir-3535	198.381	427.079	170.434	278.443		mmu-mir-3535	504.375	164.98	398.31	414.425		268.585	370.523	0.72488	1.37954
mmu-mir-361-3p	11.2291	0	20.2496	0		mmu-mir-361-3p	5.74459	14.9079	18.0337	4.85275		7.86969	10.8847	0.723002	1.38312
mmu-mir-361-5p	93.5762	159.443	61.0863	29.3098		mmu-mir-361-5p	73.5307	40.7482	27.4426	109.672		85.8538	62.8484	1.36605	0.73204
mmu-mir-362-3p	22.4583	17.0832	0	0		mmu-mir-362-3p	14.9359	25.8403	0	0		9.88536	10.1941	0.969718	1.03123
mmu-mir-365-3p	41.1735	0	106.985	61.5506		mmu-mir-365-3p	32.1697	14.9079	0	0		52.4274	11.7694	4.45455	0.224489
mmu-mir-378a-3p	1137.89	1064.85	459.329	466.026		mmu-mir-378a-3p	333.186	341.887	363.811	280.489		782.023	329.843	2.37089	0.421782
mmu-mir-378c	59.8887	51.2495	59.7363	0		mmu-mir-378c	9.19134	1.98772	31.363	0.970551		42.7187	10.8782	3.92701	0.254646
mmu-mir-3960	3.74305	0	0	52.7577		mmu-mir-3960	0	0.993858	0.784075	23.2932		14.1252	6.26779	2.25362	0.443732
mmu-mir-3963	8620.24	7966.46	446.841	2127.89		mmu-mir-3963	2733.27	1672.66	2261.27	1487.85		4790.36	2038.77	2.34963	0.425598
mmu-mir-3965	3.74305	0	5.0624	0		mmu-mir-3965	0	2.98157	5.48853	0.970551		2.20136	2.36016	0.932716	1.07214
mmu-mir-3968	232.069	91.1103	23.6245	67.4126		mmu-mir-3968	29.8719	69.5701	79.9757	26.2049		103.554	51.4056	2.01445	0.496413
mmu-mir-423-3p	205.868	307.497	205.871	225.686		mmu-mir-423-3p	16.0848	94.4165	168.576	25.2343		236.23	76.078	3.10511	0.32205
mmu-mir-423-5p	217.097	296.108	577.789	1500.66		mmu-mir-423-5p	189.571	169.95	269.722	263.99		647.914	223.308	2.90143	0.344657
mmu-mir-425-5p	101.062	136.665	89.7732	17.5859		mmu-mir-425-5p	91.9134	123.238	34.4993	99.9667		86.2717	87.4045	0.98704	1.01313
mmu-mir-429-3p	22.4583	39.8607	34.4243	23.4479		mmu-mir-429-3p	49.4034	0	14.8974	58.2331		30.0478	30.6335	0.980881	1.01949
mmu-mir-448-3p	74.8609	11.3888	208.571	41.0338		mmu-mir-448-3p	10.3403	134.171	145.054	46.5864		83.9636	84.0379	0.999116	1.00088
mmu-mir-451a	0	11.3888	31.0494	2.93098		mmu-mir-451a	12.6381	42.7359	1.56815	3.8822		11.3423	15.2061	0.745905	1.34065
mmu-mir-466f-3p	0	0	69.8611	155.342		mmu-mir-466f-3p	19.5316	35.7789	1.56815	0		56.3008	14.2197	3.95936	0.252566
mmu-mir-466i-3p	0	45.5551	0	2.93098		mmu-mir-466i-3p	32.1697	19.8772	19.6019	0		12.1215	17.9122	0.67672	1.47772
mmu-mir-466i-5p	0	119.582	0	14.6549		mmu-mir-466i-5p	44.8078	0	25.0904	10.6761		33.5593	20.1436	1.66601	0.600238
mmu-mir-466q	93.5762	495.412	86.3983	682.919		mmu-mir-466q	503.226	80.5025	130.156	270.784		339.576	246.167	1.37945	0.724924
mmu-mir-484	389.277	170.832	130.272	231.548		mmu-mir-484	117.19	33.7912	56.4534	116.466		230.482	80.9751	2.84633	0.351329
mmu-mir-486b-5p	153.465	2926.92	7099.17	811.882		mmu-mir-486b-5p	1406.27	3767.72	176.417	305.724		2747.86	1414.03	1.94328	0.514594
mmu-mir-501-3p	59.8887	51.2495	96.8606	2.93098		mmu-mir-501-3p	21.8294	0	0	49.4981		52.7325	17.8319	2.9572	0.338158
mmu-mir-503-5p	33.6874	17.0832	69.1861	0		mmu-mir-503-5p	29.8719	45.7175	9.4089	27.1754		29.9892	28.0434	1.06938	0.935118
mmu-mir-5098	26.2013	176.526	0.337493	87.9295		mmu-mir-5098	241.273	202.747	230.518	71.8208		72.7486	186.59	0.389886	2.56485
mmu-mir-5099	1474.76	2180.95	2683.41	2658.4		mmu-mir-5099	4670.35	3712.06	6383.16	3295.99		2249.38	4515.39	0.498159	2.00739
mmu-mir-5100	1497.22	1634.29	0	211.031		mmu-mir-5100	390.632	194.796	152.111	145.583		835.635	220.78	3.78492	0.264207
mmu-mir-511-3p	52.4026	22.7776	0	23.4479		mmu-mir-511-3p	0	39.7543	20.386	22.3227		24.657	20.6157	1.19603	0.8361
mmu-mir-5126	3245.22	4942.73	1005.39	5020.77		mmu-mir-5126	2890.68	2381.28	2206.39	1977.98		3553.53	2364.08	1.50313	0.665277
mmu-mir-532-5p	97.3192	79.7215	20.9246	99.6534		mmu-mir-532-5p	0	43.7298	119.179	38.822		74.4047	50.4328	1.47532	0.677818
mmu-mir-542-3p	11.2291	28.472	40.4992	0		mmu-mir-542-3p	24.1273	0.993858	47.0445	14.5583		20.0501	21.681	0.924777	1.08134
mmu-mir-574-3p	7.48609	11.3888	43.5366	0		mmu-mir-574-3p	0	0	25.8745	30.0871		15.6029	13.9904	1.11526	0.896654
mmu-mir-574-5p	59.8887	108.193	75.261	152.411		mmu-mir-574-5p	25.2762	16.8956	89.3846	125.201		98.9386	64.1894	1.54136	0.64878
mmu-mir-6236	18434.5	17533	1275.05	14643.2		mmu-mir-6236	12719.7	8759.87	8427.24	6638.57		12971.4	9136.33	1.41976	0.704342
mmu-mir-6238	778.554	472.635	102.935	460.164		mmu-mir-6238	373.398	409.47	318.335	228.079		453.572	332.32	1.36486	0.732674
mmu-mir-6239	52.4026	56.9439	3.03744	26.3788		mmu-mir-6239	18.3827	15.9017	22.7382	10.6761		34.6907	16.9247	2.04971	0.487873
mmu-mir-6240	23214.4	20488.4	1549.77	14209.4		mmu-mir-6240	17824.3	15021.2	16118.2	12601.6		14865.5	15391.3	0.965835	1.03537
mmu-mir-6412	18.7152	28.472	13.1622	87.9295		mmu-mir-6412	17.2338	16.8956	63.5101	0		37.0697	24.4099	1.51864	0.658485
mmu-mir-6516-3p	33.6874	22.7776	0	2.93098		mmu-mir-6516-3p	76.9775	99.3858	43.1241	0		14.849	54.8719	0.270612	3.69533
mmu-mir-652-3p	505.311	484.023	810.997	847.054		mmu-mir-652-3p	193.018	331.949	136.429	291.165		661.846	238.14	2.77923	0.359812
mmu-mir-6538	1617	1554.57	119.473	2060.48		mmu-mir-6538	843.305	785.148	766.041	453.247		1337.88	711.935	1.87921	0.532137
mmu-mir-669h-3p	0	34.1664	3.37493	20.5169		mmu-mir-669h-3p	5.74459	69.5701	15.6815	0		14.5145	22.749	0.638029	1.56733
mmu-mir-674-5p	33.6874	108.193	143.435	117.239		mmu-mir-674-5p	9.19134	33.7912	39.9878	75.703		100.639	39.6683	2.537	0.394166
mmu-mir-690	939.505	780.132	75.936	301.891		mmu-mir-690	273.442	236.538	138.781	247.49		524.366	224.063	2.34026	0.427303
mmu-mir-7033-5p	37.4305	0	0	26.3788		mmu-mir-7033-5p	50.5524	0	27.4426	5.82331		15.9523	20.9546	0.761281	1.31357
mmu-mir-706	3.74305	17.0832	0	0		mmu-mir-706	119.487	0	39.9878	27.1754		5.20656	46.6627	0.111579	8.96229
mmu-mir-709	149.722	267.636	0	659.471		mmu-mir-709	505.524	93.4227	270.506	278.548		269.207	287	0.938004	1.06609
mmu-mir-712-3p	0	39.8607	0.337493	0		mmu-mir-712-3p	18.3827	0	18.8178	0		10.0496	9.30012	1.08058	0.925426
mmu-mir-714	175.923	233.47	27.337	419.13		mmu-mir-714	255.06	151.066	190.53	128.113		213.965	181.192	1.18087	0.846831
mmu-mir-7a-5p	93.5762	108.193	186.296	120.17		mmu-mir-7a-5p	110.296	281.262	119.179	83.4674		127.059	148.551	0.855322	1.16915
mmu-mir-8111	52.4026	96.8047	21.9371	202.238		mmu-mir-8111	35.6164	47.7052	22.7382	28.146		93.3455	33.5514	2.78216	0.359433
mmu-mir-8112	29.9444	0	0	17.5859		mmu-mir-8112	0	25.8403	18.0337	10.6761		11.8826	13.6375	0.871314	1.14769
mmu-mir-8114	26.2013	39.8607	108.335	90.8605		mmu-mir-8114	41.361	8.94472	0	47.557		66.3145	24.4657	2.71051	0.368934
mmu-mir-92a-3p	258.27	620.689	394.192	507.06		mmu-mir-92a-3p	346.973	689.738	120.748	144.612		445.053	325.518	1.36722	0.731413
mmu-mir-92b-3p	116.034	17.0832	80.3234	87.9295		mmu-mir-92b-3p	175.784	42.7359	105.85	52.4097		75.3426	94.195	0.799858	1.25022
mmu-mir-93-5p	213.354	358.747	369.555	301.891		mmu-mir-93-5p	148.21	270.329	128.588	263.019		310.887	202.537	1.53496	0.651481
mmu-mir-98-5p	22.4583	125.277	253.458	120.17		mmu-mir-98-5p	97.658	30.8096	23.5223	19.411		130.341	42.8502	3.04177	0.328755
mmu-mir-99a-5p	71.1179	307.497	75.5985	0		mmu-mir-99a-5p	160.848	0	59.5897	153.347		113.553	93.4463	1.21517	0.822928
mmu-mir-99b-5p	946.991	660.55	909.545	797.227		mmu-mir-99b-5p	576.757	585.382	543.364	564.861		828.578	567.591	1.45982	0.685018
														47	7

## Sheet: > 2-fold
	Fold	Fold		Male infection > 2 fold	Fold	Fold		Female infection > 2 fold
miRNAs	M-Infection	F-infection			M-Infection	F-infection			M-Infection	F-infection
mmu-let-7a-5p	1.6448	0.607977		mmu-mir-106b-3p	2.04848	0.488167		mmu-mir-106b-5p	0.389079	2.57017
mmu-let-7b-5p	1.38815	0.720383		mmu-mir-1187	3.42137	0.29228		mmu-mir-1291	0.0681511	14.6733
mmu-let-7c-2-3p	1.27634	0.783489		mmu-mir-1192	2.10013	0.476161		mmu-mir-320-5p	0.435323	2.29715
mmu-let-7c-5p	1.30506	0.766249		mmu-mir-125a-5p	2.00707	0.498238		mmu-mir-5098	0.389886	2.56485
mmu-let-7d-3p	1.27885	0.781953		mmu-mir-1298-5p	2.03305	0.491873		mmu-mir-5099	0.498159	2.00739
mmu-let-7d-5p	1.69879	0.588655		mmu-mir-140-5p	31.4724	0.0317739		mmu-mir-6516-3p	0.270612	3.69533
mmu-let-7e-5p	1.63603	0.611236		mmu-mir-142a-3p	2.00248	0.49938		mmu-mir-706	0.111579	8.96229
mmu-let-7f-5p	1.27866	0.78207		mmu-mir-148b-3p	3.73873	0.26747
mmu-let-7g-5p	1.37953	0.724885		mmu-mir-151-5p	2.41208	0.41458
mmu-let-7i-5p	1.15051	0.869179		mmu-mir-155-5p	3.00744	0.332509
mmu-let-7k	1.28794	0.776433		mmu-mir-181a-5p	2.43596	0.410516
mmu-mir-101a-3p	0.891837	1.12128		mmu-mir-181b-5p	2.43695	0.410349
mmu-mir-101b-3p	1.51265	0.661091		mmu-mir-185-5p	2.17543	0.459679
mmu-mir-103-3p	1.38113	0.724046		mmu-mir-191-5p	2.10217	0.475698
mmu-mir-106b-3p	2.04848	0.488167		mmu-mir-1946a	2.86164	0.34945
mmu-mir-106b-5p	0.389079	2.57017		mmu-mir-1957a	2.81797	0.354865
mmu-mir-107-3p	1.10278	0.906799		mmu-mir-205-5p	2.21425	0.45162
mmu-mir-10a-5p	1.65859	0.602923		mmu-mir-221-3p	2.16863	0.461121
mmu-mir-1187	3.42137	0.29228		mmu-mir-222-3p	2.192	0.456205
mmu-mir-1192	2.10013	0.476161		mmu-mir-223-3p	3.2465	0.308024
mmu-mir-1195	1.55566	0.642815		mmu-mir-23a-5p	5.89745	0.169565
mmu-mir-1198-5p	1.16327	0.859644		mmu-mir-28a-3p	2.96715	0.337024
mmu-mir-1249-3p	1.39226	0.718258		mmu-mir-30b-5p	2.52916	0.395388
mmu-mir-125a-5p	2.00707	0.498238		mmu-mir-30e-3p	2.30746	0.433377
mmu-mir-125b-5p	1.47573	0.677633		mmu-mir-320-3p	2.44007	0.409823
mmu-mir-128-3p	1.75341	0.570316		mmu-mir-339-5p	2.9722	0.336451
mmu-mir-1291	0.0681511	14.6733		mmu-mir-340-3p	3.90207	0.256274
mmu-mir-1298-5p	2.03305	0.491873		mmu-mir-34a-5p	3.486	0.286862
mmu-mir-140-3p	1.36415	0.733058		mmu-mir-365-3p	4.45455	0.224489
mmu-mir-140-5p	31.4724	0.0317739		mmu-mir-378a-3p	2.37089	0.421782
mmu-mir-142a-3p	2.00248	0.49938		mmu-mir-378c	3.92701	0.254646
mmu-mir-142a-5p	1.77401	0.563694		mmu-mir-3960	2.25362	0.443732
mmu-mir-143-3p	0.725764	1.37786		mmu-mir-3963	2.34963	0.425598
mmu-mir-144-3p	1.06175	0.94184		mmu-mir-3968	2.01445	0.496413
mmu-mir-146a-5p	1.69787	0.588972		mmu-mir-423-3p	3.10511	0.32205
mmu-mir-146b-5p	1.4402	0.694346		mmu-mir-423-5p	2.90143	0.344657
mmu-mir-148b-3p	3.73873	0.26747		mmu-mir-466f-3p	3.95936	0.252566
mmu-mir-150-5p	1.24992	0.800048		mmu-mir-484	2.84633	0.351329
mmu-mir-151-3p	0.757781	1.31964		mmu-mir-501-3p	2.9572	0.338158
mmu-mir-151-5p	2.41208	0.41458		mmu-mir-5100	3.78492	0.264207
mmu-mir-152-3p	0.906817	1.10276		mmu-mir-6239	2.04971	0.487873
mmu-mir-155-5p	3.00744	0.332509		mmu-mir-652-3p	2.77923	0.359812
mmu-mir-15a-5p	1.13366	0.882096		mmu-mir-674-5p	2.537	0.394166
mmu-mir-15b-5p	1.63053	0.613298		mmu-mir-690	2.34026	0.427303
mmu-mir-16-5p	1.38815	0.720381		mmu-mir-8111	2.78216	0.359433
mmu-mir-17-3p	1.87113	0.534438		mmu-mir-8114	2.71051	0.368934
mmu-mir-17-5p	1.67028	0.598703		mmu-mir-98-5p	3.04177	0.328755
mmu-mir-181a-5p	2.43596	0.410516
mmu-mir-181b-5p	2.43695	0.410349
mmu-mir-182-5p	1.52615	0.655243
mmu-mir-1839-5p	1.51667	0.659338
mmu-mir-1843b-3p	0.765867	1.30571
mmu-mir-1843b-5p	0.747569	1.33767
mmu-mir-185-5p	2.17543	0.459679
mmu-mir-186-5p	1.24918	0.800524
mmu-mir-1895	0.930065	1.07519
mmu-mir-191-5p	2.10217	0.475698
mmu-mir-192-5p	1.07186	0.932959
mmu-mir-194-5p	0.861302	1.16103
mmu-mir-1946a	2.86164	0.34945
mmu-mir-1948-5p	1.57446	0.635139
mmu-mir-1954	0.715667	1.3973
mmu-mir-1957a	2.81797	0.354865
mmu-mir-1961	1.97768	0.505642
mmu-mir-1983	1.62491	0.615418
mmu-mir-199b-3p	0.614932	1.6262
mmu-mir-200a-3p	1.38388	0.722608
mmu-mir-200b-3p	1.28382	0.778925
mmu-mir-200c-3p	1.09998	0.909107
mmu-mir-205-5p	2.21425	0.45162
mmu-mir-20a-5p	0.675475	1.48044
mmu-mir-2137	1.27922	0.781728
mmu-mir-214-3p	1.24687	0.802006
mmu-mir-21a-5p	1.35688	0.736987
mmu-mir-21c	1.71446	0.583274
mmu-mir-221-3p	2.16863	0.461121
mmu-mir-222-3p	2.192	0.456205
mmu-mir-223-3p	3.2465	0.308024
mmu-mir-223-5p	1.6666	0.600023
mmu-mir-22-3p	1.32271	0.756026
mmu-mir-23a-3p	1.97916	0.505265
mmu-mir-23a-5p	5.89745	0.169565
mmu-mir-23b-3p	1.68339	0.594038
mmu-mir-24-2-5p	1.16995	0.854737
mmu-mir-24-3p	1.51558	0.659812
mmu-mir-25-3p	1.48598	0.672955
mmu-mir-26a-5p	1.57437	0.635175
mmu-mir-26b-5p	1.56293	0.639823
mmu-mir-27a-3p	1.65191	0.605361
mmu-mir-27b-3p	1.41482	0.706803
mmu-mir-28a-3p	2.96715	0.337024
mmu-mir-28a-5p	0.982493	1.01782
mmu-mir-29a-3p	1.50211	0.66573
mmu-mir-3060-5p	1.82623	0.547578
mmu-mir-3068-3p	0.758513	1.31837
mmu-mir-30a-3p	0.940092	1.06373
mmu-mir-30a-5p	1.16702	0.856882
mmu-mir-30b-5p	2.52916	0.395388
mmu-mir-30c-5p	1.64428	0.608169
mmu-mir-30d-5p	1.57456	0.635099
mmu-mir-30e-3p	2.30746	0.433377
mmu-mir-30e-5p	1.30031	0.769049
mmu-mir-320-3p	2.44007	0.409823
mmu-mir-320-5p	0.435323	2.29715
mmu-mir-322-3p	1.44442	0.692322
mmu-mir-322-5p	1.38469	0.722186
mmu-mir-328-3p	1.80643	0.553578
mmu-mir-339-5p	2.9722	0.336451
mmu-mir-340-3p	3.90207	0.256274
mmu-mir-340-5p	1.84442	0.542175
mmu-mir-342-3p	1.97656	0.50593
mmu-mir-3470a	0.961289	1.04027
mmu-mir-3470b	1.25257	0.79836
mmu-mir-3473f	1.92817	0.518625
mmu-mir-34a-5p	3.486	0.286862
mmu-mir-34b-3p	1.52189	0.657079
mmu-mir-34c-5p	0.576844	1.73357
mmu-mir-351-5p	1.67291	0.597763
mmu-mir-3535	0.72488	1.37954
mmu-mir-361-3p	0.723002	1.38312
mmu-mir-361-5p	1.36605	0.73204
mmu-mir-362-3p	0.969718	1.03123
mmu-mir-365-3p	4.45455	0.224489
mmu-mir-378a-3p	2.37089	0.421782
mmu-mir-378c	3.92701	0.254646
mmu-mir-3960	2.25362	0.443732
mmu-mir-3963	2.34963	0.425598
mmu-mir-3965	0.932716	1.07214
mmu-mir-3968	2.01445	0.496413
mmu-mir-423-3p	3.10511	0.32205
mmu-mir-423-5p	2.90143	0.344657
mmu-mir-425-5p	0.98704	1.01313
mmu-mir-429-3p	0.980881	1.01949
mmu-mir-448-3p	0.999116	1.00088
mmu-mir-451a	0.745905	1.34065
mmu-mir-466f-3p	3.95936	0.252566
mmu-mir-466i-3p	0.67672	1.47772
mmu-mir-466i-5p	1.66601	0.600238
mmu-mir-466q	1.37945	0.724924
mmu-mir-484	2.84633	0.351329
mmu-mir-486b-5p	1.94328	0.514594
mmu-mir-501-3p	2.9572	0.338158
mmu-mir-503-5p	1.06938	0.935118
mmu-mir-5098	0.389886	2.56485
mmu-mir-5099	0.498159	2.00739
mmu-mir-5100	3.78492	0.264207
mmu-mir-511-3p	1.19603	0.8361
mmu-mir-5126	1.50313	0.665277
mmu-mir-532-5p	1.47532	0.677818
mmu-mir-542-3p	0.924777	1.08134
mmu-mir-574-3p	1.11526	0.896654
mmu-mir-574-5p	1.54136	0.64878
mmu-mir-6236	1.41976	0.704342
mmu-mir-6238	1.36486	0.732674
mmu-mir-6239	2.04971	0.487873
mmu-mir-6240	0.965835	1.03537
mmu-mir-6412	1.51864	0.658485
mmu-mir-6516-3p	0.270612	3.69533
mmu-mir-652-3p	2.77923	0.359812
mmu-mir-6538	1.87921	0.532137
mmu-mir-669h-3p	0.638029	1.56733
mmu-mir-674-5p	2.537	0.394166
mmu-mir-690	2.34026	0.427303
mmu-mir-7033-5p	0.761281	1.31357
mmu-mir-706	0.111579	8.96229
mmu-mir-709	0.938004	1.06609
mmu-mir-712-3p	1.08058	0.925426
mmu-mir-714	1.18087	0.846831
mmu-mir-7a-5p	0.855322	1.16915
mmu-mir-8111	2.78216	0.359433
mmu-mir-8112	0.871314	1.14769
mmu-mir-8114	2.71051	0.368934
mmu-mir-92a-3p	1.36722	0.731413
mmu-mir-92b-3p	0.799858	1.25022
mmu-mir-93-5p	1.53496	0.651481
mmu-mir-98-5p	3.04177	0.328755
mmu-mir-99a-5p	1.21517	0.822928
mmu-mir-99b-5p	1.45982	0.685018
	47	7

## Sheet: KO Minfe+prot vs Finfe+prote178
	Male infection+protein-1	Male infection+protein-2	Male infection+protein-3	Male infection+protein-4			Female infection+protein-1	Female infection+protein-2	Female infection+protein-3	Female infection+protein-4				Fold	Fold
miRNAs	X9.	X10.	X11.	X12.		miRNAs	X13.	X14.	X15.	X16.		Average-M-infecion+protein	Average-F-infection+Protein	M-Infe+Protein/F-Infec+Protein	F-infection+protein/M-infect+Protein
mmu-let-7a-5p	5118.72	4492.56	5648.85	4525.9		mmu-let-7a-5p	3710.7	2924.18	3963.78	4413.42		4946.51	3753.02	1.31801	0.758721
mmu-let-7b-5p	998.247	174.477	2842	761.849		mmu-let-7b-5p	927.115	242.592	1340.36	3425.36		1194.14	1483.86	0.804755	1.24261
mmu-let-7c-2-3p	0	23.7508	2.5106	0		mmu-let-7c-2-3p	33.5911	0	18.0134	34.2126		6.56536	21.4543	0.306016	3.2678
mmu-let-7c-5p	1262.84	288.664	3185.95	723.111		mmu-let-7c-5p	1598.94	267.287	1163.5	2468.78		1365.14	1374.63	0.9931	1.00695
mmu-let-7d-3p	577.299	458.574	667.82	632.722		mmu-let-7d-3p	483.712	323.94	385.651	323.651		584.104	379.239	1.5402	0.649266
mmu-let-7d-5p	1609.22	1317.26	2485.5	1020.1		mmu-let-7d-5p	853.215	1269.61	1092.27	1648.36		1608.02	1215.87	1.32253	0.756126
mmu-let-7e-5p	1132.95	717.397	991.688	1349.38		mmu-let-7e-5p	817.384	868.683	903.947	1003.8		1047.85	898.453	1.16629	0.857423
mmu-let-7f-5p	2734.96	6926.41	3602.71	3912.55		mmu-let-7f-5p	2828.37	2062.76	3327.57	2830.06		4294.16	2762.19	1.55462	0.643245
mmu-let-7g-5p	1977.25	5511.1	2354.94	1297.73		mmu-let-7g-5p	1688.51	1717.03	1897.96	1341.82		2785.26	1661.33	1.67652	0.596473
mmu-let-7i-5p	772.138	2421.06	1024.33	3002.2		mmu-let-7i-5p	696.456	588.322	856.457	787.574		1804.93	732.202	2.46507	0.405668
mmu-let-7k	2.40541	1.52249	2.5106	6.45635		mmu-let-7k	0	0	3.27517	32.1598		3.22371	8.85875	0.363902	2.748
mmu-mir-101a-3p	55.3245	243.903	57.7438	90.3889		mmu-mir-101a-3p	0	27.6003	4.09396	78.0047		111.84	27.4247	4.07807	0.245214
mmu-mir-101b-3p	14.4325	250.906	0	180.778		mmu-mir-101b-3p	0	37.7688	121.181	0		111.529	39.7376	2.80664	0.356298
mmu-mir-103-3p	1005.46	1763.96	635.182	910.345		mmu-mir-103-3p	416.53	524.406	540.403	457.08		1078.74	484.605	2.22601	0.449234
mmu-mir-106b-3p	105.838	46.8926	87.8711	445.488		mmu-mir-106b-3p	105.252	0	36.8457	0		171.522	35.5245	4.82829	0.207113
mmu-mir-106b-5p	43.2974	198.533	251.06	154.952		mmu-mir-106b-5p	11.197	45.0321	26.2014	49.2661		161.961	32.9242	4.9192	0.203285
mmu-mir-107-3p	98.622	146.159	42.6802	0		mmu-mir-107-3p	2.23941	63.9165	34.3893	19.159		71.8653	29.9261	2.40143	0.416419
mmu-mir-10a-5p	173.19	71.2525	230.975	174.321		mmu-mir-10a-5p	87.337	43.5794	162.121	444.764		162.435	184.45	0.880643	1.13553
mmu-mir-1187	89.0003	7.30795	37.659	174.321		mmu-mir-1187	2.23941	23.2424	49.9464	87.5842		77.0722	40.7531	1.8912	0.528765
mmu-mir-1192	21.6487	7.61244	22.5954	0		mmu-mir-1192	20.1547	29.053	0	20.5276		12.9641	17.4338	0.743621	1.34477
mmu-mir-1195	707.192	176.913	359.016	167.865		mmu-mir-1195	76.1399	352.993	112.993	190.906		352.746	183.258	1.92486	0.519518
mmu-mir-1198-5p	2.40541	29.8408	213.401	0		mmu-mir-1198-5p	44.7882	74.085	58.1343	52.0031		61.4118	57.2527	1.07265	0.932274
mmu-mir-1249-3p	84.1895	41.4117	70.2969	77.4762		mmu-mir-1249-3p	6.71823	42.1268	36.8457	40.3708		68.3435	31.5154	2.16858	0.461132
mmu-mir-125a-5p	4202.26	4466.98	4456.32	6520.91		mmu-mir-125a-5p	3845.07	3335.28	2665.17	2832.8		4911.62	3169.58	1.54961	0.645323
mmu-mir-125b-5p	127.487	120.581	707.99	406.75		mmu-mir-125b-5p	338.151	81.3483	278.39	626.775		340.702	331.166	1.0288	0.97201
mmu-mir-128-3p	52.9191	45.6747	70.2969	0		mmu-mir-128-3p	44.7882	55.2006	20.4698	0		42.2227	30.1147	1.40206	0.713235
mmu-mir-1291	21.6487	12.7889	10.0424	0		mmu-mir-1291	11.197	50.8427	65.5034	20.5276		11.12	37.0177	0.300397	3.32893
mmu-mir-1298-5p	505.137	933.59	522.205	600.44		mmu-mir-1298-5p	201.547	290.53	220.255	382.497		640.343	273.707	2.33952	0.427438
mmu-mir-140-3p	411.326	438.477	461.951	839.325		mmu-mir-140-3p	284.405	370.425	223.53	214.855		537.77	273.304	1.96766	0.508218
mmu-mir-140-5p	31.2704	46.8926	0	0		mmu-mir-140-5p	78.3793	33.4109	9.00672	0		19.5408	30.1992	0.647061	1.54545
mmu-mir-142a-3p	9.62165	83.4324	72.8075	258.254		mmu-mir-142a-3p	71.6611	14.5265	27.839	0		106.029	28.5066	3.71944	0.268857
mmu-mir-142a-5p	526.786	1348.32	665.309	77.4762		mmu-mir-142a-5p	582.246	563.627	370.094	130.008		654.472	411.494	1.59048	0.628742
mmu-mir-143-3p	394.488	376.055	931.433	1943.36		mmu-mir-143-3p	2064.74	100.233	621.464	1660.68		911.334	1111.78	0.819709	1.21995
mmu-mir-144-3p	9.62165	16.4429	92.8923	0		mmu-mir-144-3p	94.0552	0	7.36914	53.3716		29.7392	38.699	0.768475	1.30128
mmu-mir-146a-5p	144.325	196.706	105.445	258.254		mmu-mir-146a-5p	87.337	249.855	136.738	109.48		176.182	145.853	1.20795	0.827851
mmu-mir-146b-5p	7334.11	18335.3	8824.77	7308.59		mmu-mir-146b-5p	7828.97	7370.74	5644.76	4277.26		10450.7	6280.43	1.66401	0.600958
mmu-mir-148b-3p	84.1895	130.325	60.2544	0		mmu-mir-148b-3p	62.7035	7.26324	0	0		68.6922	17.4917	3.92714	0.254638
mmu-mir-150-5p	168.379	28.3183	0	0		mmu-mir-150-5p	13.4365	27.6003	30.2953	0		49.1743	17.833	2.75749	0.362649
mmu-mir-151-3p	64.9462	7.30795	0	0		mmu-mir-151-3p	0	0	18.8322	0.684252		18.0635	4.87912	3.70221	0.270109
mmu-mir-151-5p	43.2974	61.204	170.721	0		mmu-mir-151-5p	60.464	62.4639	72.0538	85.5315		68.8056	70.1283	0.981139	1.01922
mmu-mir-152-3p	14.4325	96.5258	40.1696	0		mmu-mir-152-3p	22.3941	17.4318	0.818793	0		37.782	10.1612	3.71827	0.268942
mmu-mir-155-5p	50.5137	29.8408	15.0636	0		mmu-mir-155-5p	0	7.26324	54.8591	38.3181		23.8545	25.1101	0.949996	1.05264
mmu-mir-15a-5p	67.3516	257.605	0	251.798		mmu-mir-15a-5p	22.3941	82.8009	100.712	0		144.189	51.4766	2.80105	0.357009
mmu-mir-15b-5p	279.028	478.975	504.631	0		mmu-mir-15b-5p	217.223	135.096	162.94	193.643		315.658	177.225	1.78111	0.561447
mmu-mir-16-5p	1176.25	4616.49	2161.63	1233.16		mmu-mir-16-5p	1003.26	1122.9	1423.06	748.571		2296.88	1074.45	2.13774	0.467785
mmu-mir-17-3p	9.62165	9.74393	20.0848	0		mmu-mir-17-3p	31.3517	8.71589	5.73155	0		9.8626	11.4498	0.861378	1.16093
mmu-mir-17-5p	12.0271	34.4082	25.106	0		mmu-mir-17-5p	0	30.5056	10.6443	0		17.8853	10.2875	1.73855	0.575191
mmu-mir-181a-5p	228.514	607.777	241.018	316.361		mmu-mir-181a-5p	129.886	188.844	235.812	168.326		348.418	180.717	1.92797	0.518679
mmu-mir-181b-5p	79.3786	100.789	45.1908	154.952		mmu-mir-181b-5p	0	29.053	2.45638	0		95.0776	7.87733	12.0698	0.0828516
mmu-mir-182-5p	21.6487	34.4082	57.7438	0		mmu-mir-182-5p	17.9153	26.1477	54.0403	84.8472		28.4502	45.7376	0.622031	1.60764
mmu-mir-1839-5p	161.163	284.705	600.034	90.3889		mmu-mir-1839-5p	185.871	66.8218	140.014	264.121		284.073	164.207	1.72997	0.578045
mmu-mir-1843b-3p	127.487	18.2699	107.956	0		mmu-mir-1843b-3p	49.267	82.8009	0	28.0543		63.4282	40.0306	1.58449	0.631117
mmu-mir-1843b-5p	14.4325	53.8961	0	0		mmu-mir-1843b-5p	8.95764	34.8635	15.5571	0		17.0821	14.8446	1.15073	0.869011
mmu-mir-185-5p	149.136	153.771	293.74	200.147		mmu-mir-185-5p	42.5488	79.8956	99.8927	40.3708		199.199	65.677	3.033	0.329706
mmu-mir-186-5p	67.3516	133.066	22.5954	174.321		mmu-mir-186-5p	0	45.0321	43.396	2.05276		99.3335	22.6202	4.39136	0.22772
mmu-mir-1895	72.1624	18.5744	185.785	90.3889		mmu-mir-1895	250.814	103.138	63.0471	28.0543		91.7275	111.263	0.824419	1.21298
mmu-mir-191-5p	1395.14	1519.44	1493.81	961.996		mmu-mir-191-5p	938.312	798.956	903.947	933.319		1342.6	893.634	1.5024	0.665601
mmu-mir-192-5p	125.082	208.885	97.9135	0		mmu-mir-192-5p	11.197	27.6003	103.168	73.2149		107.97	53.795	2.00706	0.49824
mmu-mir-194-5p	105.838	328.553	82.8499	0		mmu-mir-194-5p	98.534	63.9165	75.329	25.3173		129.31	65.7742	1.96597	0.508654
mmu-mir-1946a	14.4325	3.04498	90.3817	51.6508		mmu-mir-1946a	0	31.9583	7.36914	0		39.8775	9.83185	4.05595	0.246551
mmu-mir-1948-5p	2.40541	1.21799	0	0		mmu-mir-1948-5p	0	1.45265	12.2819	0		0.905851	3.43364	0.263817	3.79051
mmu-mir-1954	14.4325	7.61244	0	71.0198		mmu-mir-1954	49.267	23.2424	0.818793	0		23.2662	18.332	1.26915	0.787926
mmu-mir-1957a	173.19	181.481	409.228	781.218		mmu-mir-1957a	67.1823	85.7062	219.437	121.113		386.279	123.359	3.13133	0.319353
mmu-mir-1961	2362.12	267.653	1491.3	2175.79		mmu-mir-1961	806.187	1186.81	631.289	538.506		1574.21	790.699	1.99091	0.502282
mmu-mir-1983	93.8111	38.9757	0	0		mmu-mir-1983	47.0276	203.371	49.9464	0		33.1967	75.0862	0.442115	2.26186
mmu-mir-199b-3p	36.0812	52.6781	133.062	0		mmu-mir-199b-3p	221.701	5.81059	170.309	218.276		55.4553	154.024	0.360042	2.77745
mmu-mir-200a-3p	125.082	193.661	145.615	51.6508		mmu-mir-200a-3p	58.2246	0	76.9665	229.224		129.002	91.1039	1.41599	0.706221
mmu-mir-200b-3p	240.541	383.058	577.438	361.555		mmu-mir-200b-3p	373.981	85.7062	298.041	626.775		390.648	346.126	1.12863	0.886029
mmu-mir-200c-3p	178.001	160.166	502.12	348.643		mmu-mir-200c-3p	474.755	55.2006	190.779	476.239		297.232	299.243	0.99328	1.00677
mmu-mir-205-5p	24.0541	14.0069	0	0		mmu-mir-205-5p	40.3094	0	0	83.4787		9.51526	30.947	0.307469	3.25236
mmu-mir-20a-5p	9.62165	24.6643	0	0		mmu-mir-20a-5p	0	31.9583	14.7383	0		8.57149	11.6741	0.73423	1.36197
mmu-mir-2137	2232.22	358.394	1122.24	4215.99		mmu-mir-2137	951.749	942.768	664.041	795.1		1982.21	838.415	2.36424	0.422969
mmu-mir-214-3p	4.81083	1.82699	12.553	0		mmu-mir-214-3p	6.71823	0	21.2886	35.5811		4.79771	15.897	0.3018	3.31346
mmu-mir-21a-5p	11707.1	64566.6	8227.24	19336.8		mmu-mir-21a-5p	7600.55	13638.9	9515.19	5287.21		25959.4	9010.47	2.88103	0.347098
mmu-mir-21c	2.40541	49.6331	5.0212	12.9127		mmu-mir-21c	0	5.81059	8.18793	2.73701		17.4931	4.18388	4.18107	0.239173
mmu-mir-221-3p	55.3245	44.7612	125.53	109.758		mmu-mir-221-3p	87.337	14.5265	50.7652	0		83.8434	38.1571	2.19732	0.4551
mmu-mir-222-3p	91.4057	57.8546	65.2756	0		mmu-mir-222-3p	114.21	53.748	18.8322	331.862		53.634	129.663	0.413641	2.41755
mmu-mir-223-3p	651.867	1285.59	1019.3	64.5635		mmu-mir-223-3p	98.534	467.753	231.718	304.492		755.331	275.624	2.74044	0.364905
mmu-mir-223-5p	12.0271	20.7058	0	0		mmu-mir-223-5p	0	0	24.5638	0		8.18323	6.14095	1.33257	0.750431
mmu-mir-22-3p	1556.3	4247.13	1551.55	4738.96		mmu-mir-22-3p	1894.54	1135.97	1170.06	1772.9		3023.49	1493.37	2.02461	0.493922
mmu-mir-23a-3p	3408.47	5910	2651.2	697.286		mmu-mir-23a-3p	1397.39	1953.81	1880.77	1792.74		3166.74	1756.18	1.8032	0.55457
mmu-mir-23a-5p	16.8379	7.00345	17.5742	0		mmu-mir-23a-5p	0	0	36.0269	75.9519		10.3539	27.9947	0.369852	2.70379
mmu-mir-23b-3p	1036.73	1161.05	1102.15	0		mmu-mir-23b-3p	953.988	746.661	611.638	1191.28		824.984	875.892	0.941879	1.06171
mmu-mir-24-2-5p	341.569	714.656	218.422	439.032		mmu-mir-24-2-5p	143.322	331.204	218.618	335.968		428.42	257.278	1.6652	0.600527
mmu-mir-24-3p	3620.15	8955.28	3522.37	3596.19		mmu-mir-24-3p	3437.49	2746.96	2964.85	2521.47		4923.5	2917.69	1.68746	0.592606
mmu-mir-25-3p	86.5949	196.097	487.057	193.69		mmu-mir-25-3p	210.504	31.9583	63.8659	116.323		240.86	105.663	2.27951	0.43869
mmu-mir-26a-5p	2852.82	4459.37	3791.01	3131.33		mmu-mir-26a-5p	2837.33	1731.56	2895.25	4035.03		3558.63	2874.79	1.23787	0.807837
mmu-mir-26b-5p	675.921	1862.61	1604.27	994.278		mmu-mir-26b-5p	817.384	665.313	764.753	613.774		1284.27	715.306	1.79542	0.556974
mmu-mir-27a-3p	849.111	2456.99	1044.41	832.869		mmu-mir-27a-3p	936.073	620.281	810.605	1024.32		1295.85	847.821	1.52844	0.654261
mmu-mir-27b-3p	702.381	1667.73	451.908	619.809		mmu-mir-27b-3p	429.967	453.226	337.343	819.049		860.458	509.896	1.68752	0.592587
mmu-mir-28a-3p	40.892	32.5813	15.0636	0		mmu-mir-28a-3p	78.3793	0	38.4833	9.57952		22.1342	31.6105	0.700217	1.42813
mmu-mir-28a-5p	79.3786	185.439	105.445	58.1071		mmu-mir-28a-5p	96.2946	103.138	97.4364	0		107.093	74.2172	1.44296	0.69302
mmu-mir-29a-3p	817.841	3146.07	670.331	1639.91		mmu-mir-29a-3p	517.303	803.314	689.424	820.418		1568.54	707.615	2.21666	0.45113
mmu-mir-3060-5p	654.272	39.8892	514.673	1627		mmu-mir-3060-5p	474.755	531.669	290.672	203.223		708.959	375.08	1.89016	0.529057
mmu-mir-3068-3p	43.2974	32.2768	2.5106	0		mmu-mir-3068-3p	0	61.0112	2.45638	15.7378		19.5212	19.8013	0.985852	1.01435
mmu-mir-30a-3p	7.21624	14.9204	30.1272	0		mmu-mir-30a-3p	80.6187	0	42.5772	0		13.066	30.799	0.424233	2.35719
mmu-mir-30a-5p	752.894	1140.34	936.454	1659.28		mmu-mir-30a-5p	911.439	405.289	736.095	719.833		1122.24	693.164	1.61902	0.617659
mmu-mir-30b-5p	122.676	406.2	62.765	0		mmu-mir-30b-5p	89.5764	56.6533	90.0672	136.85		147.91	93.2868	1.58554	0.630699
mmu-mir-30c-5p	64.9462	277.093	115.488	0		mmu-mir-30c-5p	67.1823	53.748	74.5102	134.113		114.382	82.3884	1.38832	0.720294
mmu-mir-30d-5p	4069.96	7924.25	5134.18	5152.17		mmu-mir-30d-5p	3598.73	3435.51	3990.8	3202.3		5570.14	3556.83	1.56604	0.638554
mmu-mir-30e-3p	43.2974	43.2387	65.2756	0		mmu-mir-30e-3p	76.1399	0	0	73.8992		37.9529	37.5098	1.01181	0.988323
mmu-mir-30e-5p	464.245	1962.18	567.396	890.976		mmu-mir-30e-5p	631.513	562.175	468.35	117.691		971.2	444.932	2.1828	0.458126
mmu-mir-320-3p	269.406	71.8615	652.756	193.69		mmu-mir-320-3p	201.547	84.2536	158.027	144.377		296.929	147.051	2.01922	0.495241
mmu-mir-320-5p	2152.85	1016.41	1149.86	2078.94		mmu-mir-320-5p	1408.59	1416.33	1073.44	819.734		1599.51	1179.52	1.35607	0.737425
mmu-mir-322-3p	38.4866	134.283	80.3393	0		mmu-mir-322-3p	0	90.0642	91.7048	56.1086		63.2773	59.4694	1.06403	0.939821
mmu-mir-322-5p	43.2974	92.5673	0	0		mmu-mir-322-5p	2.23941	5.81059	29.4765	58.8456		33.9662	24.093	1.40979	0.709324
mmu-mir-328-3p	175.595	92.2628	296.251	45.1944		mmu-mir-328-3p	129.886	159.791	63.0471	124.534		152.326	119.314	1.27668	0.783284
mmu-mir-339-5p	24.0541	49.0241	12.553	0		mmu-mir-339-5p	31.3517	0	29.4765	35.5811		21.4078	24.1023	0.888205	1.12587
mmu-mir-340-3p	50.5137	41.7162	0	0		mmu-mir-340-3p	0	0	1.63759	26.0016		23.0575	6.90979	3.33693	0.299677
mmu-mir-340-5p	132.298	306.629	218.422	193.69		mmu-mir-340-5p	89.5764	104.591	166.215	0		212.76	90.0955	2.36149	0.423461
mmu-mir-342-3p	483.488	668.372	379.101	0		mmu-mir-342-3p	445.642	453.226	215.343	239.488		382.74	338.425	1.13095	0.884215
mmu-mir-3470a	165.974	38.0622	95.4029	361.555		mmu-mir-3470a	76.1399	171.412	48.3088	7.52677		165.249	75.847	2.17871	0.458987
mmu-mir-3470b	526.786	119.363	155.657	277.623		mmu-mir-3470b	203.786	316.677	83.5169	89.637		269.857	173.404	1.55623	0.642578
mmu-mir-3473f	96.2165	30.1453	40.1696	45.1944		mmu-mir-3473f	116.449	36.3162	1.63759	0		52.9315	38.6008	1.37125	0.729259
mmu-mir-34a-5p	108.244	247.861	140.594	0		mmu-mir-34a-5p	15.6759	199.013	163.759	23.2646		124.175	100.428	1.23645	0.808764
mmu-mir-34b-3p	93.8111	67.5985	100.424	0		mmu-mir-34b-3p	49.267	31.9583	13.1007	65.6882		65.4584	40.0035	1.63632	0.611129
mmu-mir-34c-5p	45.7029	121.19	30.1272	329.274		mmu-mir-34c-5p	13.4365	21.7897	57.3155	110.165		131.573	50.6766	2.59634	0.385158
mmu-mir-351-5p	86.5949	99.5708	123.019	200.147		mmu-mir-351-5p	80.6187	42.1268	111.356	242.225		127.333	119.082	1.06929	0.935199
mmu-mir-3535	233.325	359.003	163.189	387.381		mmu-mir-3535	326.954	248.403	474.9	314.072		285.724	341.082	0.8377	1.19374
mmu-mir-361-3p	33.6758	66.076	15.0636	277.623		mmu-mir-361-3p	0	10.1685	7.36914	37.6338		98.1096	13.7929	7.11306	0.140586
mmu-mir-361-5p	28.865	92.5673	62.765	0		mmu-mir-361-5p	26.8729	56.6533	35.2081	47.8976		46.0493	41.658	1.10541	0.904638
mmu-mir-362-3p	21.6487	61.204	0	0		mmu-mir-362-3p	0	15.9791	8.18793	0		20.7132	6.04176	3.42833	0.291687
mmu-mir-365-3p	36.0812	105.661	92.8923	0		mmu-mir-365-3p	0	26.1477	0	30.7913		58.6585	14.2347	4.1208	0.242671
mmu-mir-378a-3p	307.893	531.958	542.29	1084.67		mmu-mir-378a-3p	537.458	297.793	366.819	255.91		616.702	364.495	1.69193	0.59104
mmu-mir-378c	28.865	56.0276	2.5106	0		mmu-mir-378c	2.23941	87.1589	0.818793	2.05276		21.8508	23.0675	0.947256	1.05568
mmu-mir-3960	4.81083	1.21799	0	0		mmu-mir-3960	53.7458	0	0	27.3701		1.5072	20.279	0.0743235	13.4547
mmu-mir-3963	4714.61	1269.76	1822.7	710.198		mmu-mir-3963	4436.27	4596.18	447.061	1245.34		2129.32	2681.21	0.794162	1.25919
mmu-mir-3965	0	7.91694	0	0		mmu-mir-3965	0	2.9053	0.818793	1.3685		1.97924	1.27315	1.5546	0.643253
mmu-mir-3968	72.1624	39.5847	140.594	0		mmu-mir-3968	0	65.3692	44.2148	0		63.0852	27.396	2.30272	0.43427
mmu-mir-423-3p	322.325	312.11	140.594	161.409		mmu-mir-423-3p	82.8581	145.265	72.8726	73.8992		234.109	93.7237	2.49787	0.400341
mmu-mir-423-5p	481.083	194.27	449.398	213.059		mmu-mir-423-5p	116.449	133.644	174.403	221.698		334.452	161.548	2.07029	0.483023
mmu-mir-425-5p	74.5678	200.359	52.7226	6.45635		mmu-mir-425-5p	0	34.8635	116.269	29.4228		83.5266	45.1387	1.85044	0.540412
mmu-mir-429-3p	19.2433	70.339	90.3817	58.1071		mmu-mir-429-3p	13.4365	27.6003	27.0202	195.012		59.5178	65.7672	0.904977	1.105
mmu-mir-448-3p	105.838	156.512	87.8711	0		mmu-mir-448-3p	6.71823	18.8844	159.665	0		87.5553	46.3168	1.89036	0.529001
mmu-mir-451a	2.40541	6.39445	15.0636	19.369		mmu-mir-451a	29.1123	0	1.63759	2.73701		10.8081	8.37173	1.29103	0.774577
mmu-mir-466f-3p	0	5.78546	35.1484	0		mmu-mir-466f-3p	2.23941	26.1477	4.09396	0		10.2335	8.12026	1.26024	0.7935
mmu-mir-466i-3p	14.4325	1.21799	17.5742	0		mmu-mir-466i-3p	0	11.6212	2.45638	0		8.30617	3.51939	2.36012	0.423708
mmu-mir-466i-5p	16.8379	4.56747	5.0212	0		mmu-mir-466i-5p	0	1.45265	13.1007	0		6.60664	3.63833	1.81584	0.550709
mmu-mir-466q	358.407	29.2318	303.783	497.139		mmu-mir-466q	219.462	159.791	136.738	188.853		297.14	176.211	1.68627	0.593025
mmu-mir-484	235.731	186.048	208.38	51.6508		mmu-mir-484	194.829	168.507	72.8726	210.75		170.452	161.739	1.05387	0.948884
mmu-mir-486b-5p	1589.98	232.332	6055.57	1233.16		mmu-mir-486b-5p	2349.14	106.043	516.658	1602.52		2277.76	1143.59	1.99176	0.502068
mmu-mir-501-3p	55.3245	59.6816	50.212	109.758		mmu-mir-501-3p	58.2246	106.043	56.4967	6.84252		68.744	56.9018	1.20812	0.827735
mmu-mir-503-5p	19.2433	70.0345	0	0		mmu-mir-503-5p	0	30.5056	22.9262	0		22.3194	13.358	1.67087	0.598489
mmu-mir-5098	132.298	60.2905	90.3817	193.69		mmu-mir-5098	94.0552	101.685	40.9396	19.8433		119.165	64.1309	1.85815	0.538168
mmu-mir-5099	2650.77	2242.63	2520.64	471.313		mmu-mir-5099	1041.33	1850.67	3271.9	2822.54		1971.34	2246.61	0.877473	1.13964
mmu-mir-5100	505.137	74.2974	215.912	180.778		mmu-mir-5100	541.937	642.07	0	16.422		244.031	300.107	0.813146	1.22979
mmu-mir-511-3p	2.40541	39.5847	40.1696	0		mmu-mir-511-3p	31.3517	0	48.3088	0		20.5399	19.9151	1.03137	0.969581
mmu-mir-5126	3576.85	539.57	2756.64	11692.4		mmu-mir-5126	3448.69	2861.72	1582.73	1490.3		4641.38	2345.86	1.97854	0.505423
mmu-mir-532-5p	36.0812	91.0448	45.1908	0		mmu-mir-532-5p	38.07	116.212	65.5034	0.684252		43.0792	55.1174	0.781591	1.27944
mmu-mir-542-3p	40.892	59.986	0	0		mmu-mir-542-3p	2.23941	0	0.818793	2.05276		25.2195	1.27774	19.7376	0.0506647
mmu-mir-574-3p	122.676	21.0103	5.0212	0		mmu-mir-574-3p	44.7882	0	13.9195	69.7937		37.1769	32.1253	1.15725	0.864121
mmu-mir-574-5p	74.5678	14.6159	125.53	0		mmu-mir-574-5p	0	82.8009	73.6914	19.8433		53.6785	44.0839	1.21764	0.821259
mmu-mir-6236	19024.4	7436.14	10552.1	19091.4		mmu-mir-6236	11734.5	11268.2	5490.01	5030.62		14026	8380.83	1.67358	0.597521
mmu-mir-6238	548.434	188.484	316.336	271.167		mmu-mir-6238	461.318	312.319	117.906	203.907		331.105	273.863	1.20902	0.827117
mmu-mir-6239	24.0541	11.8754	20.0848	38.7381		mmu-mir-6239	4.47882	13.0738	8.18793	5.47401		23.6881	7.80365	3.03552	0.329433
mmu-mir-6240	20147.7	11372.4	9296.76	26251.5		mmu-mir-6240	10097.5	9998.58	6792.71	5302.95		16767.1	8047.93	2.0834	0.479984
mmu-mir-6412	16.8379	11.2664	50.212	0		mmu-mir-6412	8.95764	23.2424	0	0		19.5791	8.05	2.43218	0.411153
mmu-mir-6516-3p	72.1624	34.7127	0	0		mmu-mir-6516-3p	15.6759	46.4847	2.45638	0		26.7188	16.1542	1.65398	0.604602
mmu-mir-652-3p	801.003	820.317	926.412	1233.16		mmu-mir-652-3p	387.418	310.867	439.692	467.344		945.223	401.33	2.35523	0.424587
mmu-mir-6538	1823.3	232.941	1069.52	2892.44		mmu-mir-6538	609.119	1077.86	275.114	322.967		1504.55	571.266	2.63371	0.379692
mmu-mir-669h-3p	21.6487	2.13148	2.5106	103.302		mmu-mir-669h-3p	44.7882	4.35794	1.63759	2.05276		32.3981	13.2091	2.45271	0.407713
mmu-mir-674-5p	103.433	15.5294	80.3393	0		mmu-mir-674-5p	33.5911	40.6741	15.5571	136.166		49.8254	56.4971	0.88191	1.1339
mmu-mir-690	420.947	375.141	306.293	335.73		mmu-mir-690	470.276	766.998	220.255	54.7401		359.528	378.067	0.950963	1.05157
mmu-mir-7033-5p	28.865	9.43943	0	0		mmu-mir-7033-5p	0	18.8844	10.6443	0		9.5761	7.38218	1.29719	0.770897
mmu-mir-706	14.4325	9.74393	17.5742	12.9127		mmu-mir-706	35.8305	0	3.27517	0.684252		13.6658	9.94749	1.3738	0.72791
mmu-mir-709	334.352	41.1072	133.062	200.147		mmu-mir-709	150.04	296.34	100.712	41.7394		177.167	147.208	1.20352	0.830899
mmu-mir-712-3p	9.62165	5.78546	35.1484	6.45635		mmu-mir-712-3p	0	13.0738	22.9262	0		14.253	9.00001	1.58366	0.631448
mmu-mir-714	392.082	45.9792	143.104	64.5635		mmu-mir-714	295.602	334.109	167.034	123.85		161.432	230.149	0.701427	1.42567
mmu-mir-7a-5p	43.2974	251.211	148.126	245.341		mmu-mir-7a-5p	64.9429	162.697	74.5102	98.5322		171.994	100.17	1.71701	0.582408
mmu-mir-8111	40.892	16.1384	50.212	116.214		mmu-mir-8111	85.0975	27.6003	0	15.7378		55.8642	32.1089	1.73983	0.574767
mmu-mir-8112	9.62165	2.13148	40.1696	129.127		mmu-mir-8112	0	36.3162	5.73155	0		45.2624	10.5119	4.30581	0.232244
mmu-mir-8114	72.1624	24.6643	70.2969	0		mmu-mir-8114	6.71823	31.9583	0	71.8464		41.7809	27.6307	1.51212	0.661324
mmu-mir-92a-3p	553.245	242.685	1187.51	142.04		mmu-mir-92a-3p	461.318	235.329	330.792	346.231		531.371	343.418	1.5473	0.646286
mmu-mir-92b-3p	76.9732	37.7577	220.933	38.7381		mmu-mir-92b-3p	49.267	65.3692	89.2484	107.428		93.6005	77.828	1.20266	0.831492
mmu-mir-93-5p	235.731	567.279	389.143	232.429		mmu-mir-93-5p	181.392	113.307	81.8793	47.8976		356.145	106.119	3.3561	0.297965
mmu-mir-98-5p	43.2974	100.789	35.1484	0		mmu-mir-98-5p	0	0	38.4833	66.3724		44.8087	26.2139	1.70935	0.585019
mmu-mir-99a-5p	84.1895	131.848	135.572	129.127		mmu-mir-99a-5p	38.07	63.9165	112.993	268.227		120.184	120.802	0.994888	1.00514
mmu-mir-99b-5p	1060.79	1231.69	632.672	929.714		mmu-mir-99b-5p	604.64	794.598	647.665	635.67		963.717	670.643	1.437	0.695893
														52	12

## Sheet: >2fold
	Fold	Fold		Male infection+Protein > 2 fold	Fold	Fold		Female infection+Protein > 2 fold
miRNAs	M-Infe+Protein/F-Infec+Protein	F-infection+protein/M-infect+Protein			M-Infection	F-infection			M-Infection	F-infection
mmu-let-7a-5p	1.31801	0.758721		mmu-let-7i-5p	2.46507	0.405668		mmu-let-7c-2-3p	0.306016	3.2678
mmu-let-7b-5p	0.804755	1.24261		mmu-mir-101a-3p	4.07807	0.245214		mmu-let-7k	0.363902	2.748
mmu-let-7c-2-3p	0.306016	3.2678		mmu-mir-101b-3p	2.80664	0.356298		mmu-mir-1291	0.300397	3.32893
mmu-let-7c-5p	0.9931	1.00695		mmu-mir-103-3p	2.22601	0.449234		mmu-mir-1948-5p	0.263817	3.79051
mmu-let-7d-3p	1.5402	0.649266		mmu-mir-106b-3p	4.82829	0.207113		mmu-mir-1983	0.442115	2.26186
mmu-let-7d-5p	1.32253	0.756126		mmu-mir-106b-5p	4.9192	0.203285		mmu-mir-199b-3p	0.360042	2.77745
mmu-let-7e-5p	1.16629	0.857423		mmu-mir-107-3p	2.40143	0.416419		mmu-mir-205-5p	0.307469	3.25236
mmu-let-7f-5p	1.55462	0.643245		mmu-mir-1249-3p	2.16858	0.461132		mmu-mir-214-3p	0.3018	3.31346
mmu-let-7g-5p	1.67652	0.596473		mmu-mir-1298-5p	2.33952	0.427438		mmu-mir-222-3p	0.413641	2.41755
mmu-let-7i-5p	2.46507	0.405668		mmu-mir-142a-3p	3.71944	0.268857		mmu-mir-23a-5p	0.369852	2.70379
mmu-let-7k	0.363902	2.748		mmu-mir-148b-3p	3.92714	0.254638		mmu-mir-30a-3p	0.424233	2.35719
mmu-mir-101a-3p	4.07807	0.245214		mmu-mir-150-5p	2.75749	0.362649		mmu-mir-3960	0.0743235	13.4547
mmu-mir-101b-3p	2.80664	0.356298		mmu-mir-151-3p	3.70221	0.270109
mmu-mir-103-3p	2.22601	0.449234		mmu-mir-152-3p	3.71827	0.268942
mmu-mir-106b-3p	4.82829	0.207113		mmu-mir-15a-5p	2.80105	0.357009
mmu-mir-106b-5p	4.9192	0.203285		mmu-mir-16-5p	2.13774	0.467785
mmu-mir-107-3p	2.40143	0.416419		mmu-mir-181b-5p	12.0698	0.0828516
mmu-mir-10a-5p	0.880643	1.13553		mmu-mir-185-5p	3.033	0.329706
mmu-mir-1187	1.8912	0.528765		mmu-mir-186-5p	4.39136	0.22772
mmu-mir-1192	0.743621	1.34477		mmu-mir-192-5p	2.00706	0.49824
mmu-mir-1195	1.92486	0.519518		mmu-mir-1946a	4.05595	0.246551
mmu-mir-1198-5p	1.07265	0.932274		mmu-mir-1957a	3.13133	0.319353
mmu-mir-1249-3p	2.16858	0.461132		mmu-mir-2137	2.36424	0.422969
mmu-mir-125a-5p	1.54961	0.645323		mmu-mir-21a-5p	2.88103	0.347098
mmu-mir-125b-5p	1.0288	0.97201		mmu-mir-21c	4.18107	0.239173
mmu-mir-128-3p	1.40206	0.713235		mmu-mir-221-3p	2.19732	0.4551
mmu-mir-1291	0.300397	3.32893		mmu-mir-223-3p	2.74044	0.364905
mmu-mir-1298-5p	2.33952	0.427438		mmu-mir-22-3p	2.02461	0.493922
mmu-mir-140-3p	1.96766	0.508218		mmu-mir-25-3p	2.27951	0.43869
mmu-mir-140-5p	0.647061	1.54545		mmu-mir-29a-3p	2.21666	0.45113
mmu-mir-142a-3p	3.71944	0.268857		mmu-mir-30e-5p	2.1828	0.458126
mmu-mir-142a-5p	1.59048	0.628742		mmu-mir-320-3p	2.01922	0.495241
mmu-mir-143-3p	0.819709	1.21995		mmu-mir-340-3p	3.33693	0.299677
mmu-mir-144-3p	0.768475	1.30128		mmu-mir-340-5p	2.36149	0.423461
mmu-mir-146a-5p	1.20795	0.827851		mmu-mir-3470a	2.17871	0.458987
mmu-mir-146b-5p	1.66401	0.600958		mmu-mir-34c-5p	2.59634	0.385158
mmu-mir-148b-3p	3.92714	0.254638		mmu-mir-361-3p	7.11306	0.140586
mmu-mir-150-5p	2.75749	0.362649		mmu-mir-362-3p	3.42833	0.291687
mmu-mir-151-3p	3.70221	0.270109		mmu-mir-365-3p	4.1208	0.242671
mmu-mir-151-5p	0.981139	1.01922		mmu-mir-3968	2.30272	0.43427
mmu-mir-152-3p	3.71827	0.268942		mmu-mir-423-3p	2.49787	0.400341
mmu-mir-155-5p	0.949996	1.05264		mmu-mir-423-5p	2.07029	0.483023
mmu-mir-15a-5p	2.80105	0.357009		mmu-mir-466i-3p	2.36012	0.423708
mmu-mir-15b-5p	1.78111	0.561447		mmu-mir-542-3p	19.7376	0.0506647
mmu-mir-16-5p	2.13774	0.467785		mmu-mir-6239	3.03552	0.329433
mmu-mir-17-3p	0.861378	1.16093		mmu-mir-6240	2.0834	0.479984
mmu-mir-17-5p	1.73855	0.575191		mmu-mir-6412	2.43218	0.411153
mmu-mir-181a-5p	1.92797	0.518679		mmu-mir-652-3p	2.35523	0.424587
mmu-mir-181b-5p	12.0698	0.0828516		mmu-mir-6538	2.63371	0.379692
mmu-mir-182-5p	0.622031	1.60764		mmu-mir-669h-3p	2.45271	0.407713
mmu-mir-1839-5p	1.72997	0.578045		mmu-mir-8112	4.30581	0.232244
mmu-mir-1843b-3p	1.58449	0.631117		mmu-mir-93-5p	3.3561	0.297965
mmu-mir-1843b-5p	1.15073	0.869011
mmu-mir-185-5p	3.033	0.329706
mmu-mir-186-5p	4.39136	0.22772
mmu-mir-1895	0.824419	1.21298
mmu-mir-191-5p	1.5024	0.665601
mmu-mir-192-5p	2.00706	0.49824
mmu-mir-194-5p	1.96597	0.508654
mmu-mir-1946a	4.05595	0.246551
mmu-mir-1948-5p	0.263817	3.79051
mmu-mir-1954	1.26915	0.787926
mmu-mir-1957a	3.13133	0.319353
mmu-mir-1961	1.99091	0.502282
mmu-mir-1983	0.442115	2.26186
mmu-mir-199b-3p	0.360042	2.77745
mmu-mir-200a-3p	1.41599	0.706221
mmu-mir-200b-3p	1.12863	0.886029
mmu-mir-200c-3p	0.99328	1.00677
mmu-mir-205-5p	0.307469	3.25236
mmu-mir-20a-5p	0.73423	1.36197
mmu-mir-2137	2.36424	0.422969
mmu-mir-214-3p	0.3018	3.31346
mmu-mir-21a-5p	2.88103	0.347098
mmu-mir-21c	4.18107	0.239173
mmu-mir-221-3p	2.19732	0.4551
mmu-mir-222-3p	0.413641	2.41755
mmu-mir-223-3p	2.74044	0.364905
mmu-mir-223-5p	1.33257	0.750431
mmu-mir-22-3p	2.02461	0.493922
mmu-mir-23a-3p	1.8032	0.55457
mmu-mir-23a-5p	0.369852	2.70379
mmu-mir-23b-3p	0.941879	1.06171
mmu-mir-24-2-5p	1.6652	0.600527
mmu-mir-24-3p	1.68746	0.592606
mmu-mir-25-3p	2.27951	0.43869
mmu-mir-26a-5p	1.23787	0.807837
mmu-mir-26b-5p	1.79542	0.556974
mmu-mir-27a-3p	1.52844	0.654261
mmu-mir-27b-3p	1.68752	0.592587
mmu-mir-28a-3p	0.700217	1.42813
mmu-mir-28a-5p	1.44296	0.69302
mmu-mir-29a-3p	2.21666	0.45113
mmu-mir-3060-5p	1.89016	0.529057
mmu-mir-3068-3p	0.985852	1.01435
mmu-mir-30a-3p	0.424233	2.35719
mmu-mir-30a-5p	1.61902	0.617659
mmu-mir-30b-5p	1.58554	0.630699
mmu-mir-30c-5p	1.38832	0.720294
mmu-mir-30d-5p	1.56604	0.638554
mmu-mir-30e-3p	1.01181	0.988323
mmu-mir-30e-5p	2.1828	0.458126
mmu-mir-320-3p	2.01922	0.495241
mmu-mir-320-5p	1.35607	0.737425
mmu-mir-322-3p	1.06403	0.939821
mmu-mir-322-5p	1.40979	0.709324
mmu-mir-328-3p	1.27668	0.783284
mmu-mir-339-5p	0.888205	1.12587
mmu-mir-340-3p	3.33693	0.299677
mmu-mir-340-5p	2.36149	0.423461
mmu-mir-342-3p	1.13095	0.884215
mmu-mir-3470a	2.17871	0.458987
mmu-mir-3470b	1.55623	0.642578
mmu-mir-3473f	1.37125	0.729259
mmu-mir-34a-5p	1.23645	0.808764
mmu-mir-34b-3p	1.63632	0.611129
mmu-mir-34c-5p	2.59634	0.385158
mmu-mir-351-5p	1.06929	0.935199
mmu-mir-3535	0.8377	1.19374
mmu-mir-361-3p	7.11306	0.140586
mmu-mir-361-5p	1.10541	0.904638
mmu-mir-362-3p	3.42833	0.291687
mmu-mir-365-3p	4.1208	0.242671
mmu-mir-378a-3p	1.69193	0.59104
mmu-mir-378c	0.947256	1.05568
mmu-mir-3960	0.0743235	13.4547
mmu-mir-3963	0.794162	1.25919
mmu-mir-3965	1.5546	0.643253
mmu-mir-3968	2.30272	0.43427
mmu-mir-423-3p	2.49787	0.400341
mmu-mir-423-5p	2.07029	0.483023
mmu-mir-425-5p	1.85044	0.540412
mmu-mir-429-3p	0.904977	1.105
mmu-mir-448-3p	1.89036	0.529001
mmu-mir-451a	1.29103	0.774577
mmu-mir-466f-3p	1.26024	0.7935
mmu-mir-466i-3p	2.36012	0.423708
mmu-mir-466i-5p	1.81584	0.550709
mmu-mir-466q	1.68627	0.593025
mmu-mir-484	1.05387	0.948884
mmu-mir-486b-5p	1.99176	0.502068
mmu-mir-501-3p	1.20812	0.827735
mmu-mir-503-5p	1.67087	0.598489
mmu-mir-5098	1.85815	0.538168
mmu-mir-5099	0.877473	1.13964
mmu-mir-5100	0.813146	1.22979
mmu-mir-511-3p	1.03137	0.969581
mmu-mir-5126	1.97854	0.505423
mmu-mir-532-5p	0.781591	1.27944
mmu-mir-542-3p	19.7376	0.0506647
mmu-mir-574-3p	1.15725	0.864121
mmu-mir-574-5p	1.21764	0.821259
mmu-mir-6236	1.67358	0.597521
mmu-mir-6238	1.20902	0.827117
mmu-mir-6239	3.03552	0.329433
mmu-mir-6240	2.0834	0.479984
mmu-mir-6412	2.43218	0.411153
mmu-mir-6516-3p	1.65398	0.604602
mmu-mir-652-3p	2.35523	0.424587
mmu-mir-6538	2.63371	0.379692
mmu-mir-669h-3p	2.45271	0.407713
mmu-mir-674-5p	0.88191	1.1339
mmu-mir-690	0.950963	1.05157
mmu-mir-7033-5p	1.29719	0.770897
mmu-mir-706	1.3738	0.72791
mmu-mir-709	1.20352	0.830899
mmu-mir-712-3p	1.58366	0.631448
mmu-mir-714	0.701427	1.42567
mmu-mir-7a-5p	1.71701	0.582408
mmu-mir-8111	1.73983	0.574767
mmu-mir-8112	4.30581	0.232244
mmu-mir-8114	1.51212	0.661324
mmu-mir-92a-3p	1.5473	0.646286
mmu-mir-92b-3p	1.20266	0.831492
mmu-mir-93-5p	3.3561	0.297965
mmu-mir-98-5p	1.70935	0.585019
mmu-mir-99a-5p	0.994888	1.00514
mmu-mir-99b-5p	1.437	0.695893
	52	12
