# Supplementary material for: The Lung Alveolar Cell (LAC) miRNome and Gene Expression Profile of the SP-A-KO Mice After Infection With and Without Rescue With Human Surfactant Protein-A2 (1A0)
Source: Front Immunol. 2022 Jul 1;13:854434. doi: 10.3389/fimmu.2022.854434 (PMC9283764; doi:10.3389/fimmu.2022.854434)
Supplement: Supplementary File 2 — LAC KO gene expression of both sexes at 6h after infection and after infection plus SP-A2 (1A0) protein rescue. [file DataSheet_2.xlsx]

## Sheet: M vs F infection
		M-Infec-1	M-Infec-2	M-Infec-3	M-Infec-4	F-Infec-1	F-Infec-2	F-Infec-3	F-Infec-4					Average	Average
name	Associated.Gene.Name	X01	X02	X03	X04	X05	X06	X07	X08	p.value	q.value			M-infection alone	F-infection alone	M/F	F/M
ENSMUSG00000044496	2510039O18Rik	234.005	394.575	164.894	1895.69	1.02887e+06	153644	3950.38	2092.99	2.28e-07	0.000107239			672.29	297140	0.00226254	441.982
ENSMUSG00000052419	2610001J05Rik	16.7146	24.6609	1611.73	504.004	183.253	48.5447	3.50729	4.81146	0.0361752	0.219619			539.277	60.0291	8.98359	0.111314
ENSMUSG00000041362	4930506M07Rik	66.8586	123.305	504.307	733.6	229.066	22124.3	4138.6	10431.2	0.00125951	0.0232392			357.018	9230.8	0.0386768	25.8553
ENSMUSG00000055782	Abcd2	66.8586	73.9828	133.134	0.553243	91.6265	51190.4	10527.7	4.81146	4.03e-05	0.00270182			68.6323	15453.6	0.00444117	225.166
ENSMUSG00000020152	Actr2	802.303	147.966	738.495	722.535	15713.9	14041.6	3441.82	13472.1	0.000490165	0.012138			602.825	11667.4	0.0516676	19.3545
ENSMUSG00000087107	AI662270	14742.3	49.3219	1350.59	4.14932	45.8132	60.6809	2.33819	9.62292	8.34e-05	0.00373864			4036.59	29.6138	136.308	0.00733634
ENSMUSG00000029994	Anxa4	167.146	1800.25	2819.56	1142.45	503.946	54139.5	11364.8	5985.46	0.016115	0.124297			1482.35	17998.4	0.08236	12.1418
ENSMUSG00000020440	Arf5	19823.6	160222	2004.4	3270.77	320.693	558.265	5522.81	43.3032	0.00543999	0.0581932			46330.2	1611.27	28.7539	0.0347779
ENSMUSG00000035199	Arl6ip5	50.1439	345.253	189.596	1606.06	183.253	24527.2	5094.92	14.4344	0.0283756	0.181642			547.764	7454.96	0.0734765	13.6098
ENSMUSG00000029622	Arpc1b	4847.25	764.489	2153.25	3845.59	824.638	43508.2	9660.25	33425.2	0.0401276	0.238988			2902.64	21854.6	0.132816	7.5292
ENSMUSG00000033161	Atp1a1	150.432	295.931	1130.52	1352.96	137.44	73751.6	3807.75	11759.2	0.00210406	0.029551			732.46	22364	0.0327517	30.5327
ENSMUSG00000028413	B4galt1	217.29	81159.2	1049.68	7566.43	412.319	12.1362	10.5219	4970.24	0.0341183	0.208476			22498.1	1351.3	16.6492	0.0600629
ENSMUSG00000024844	Banf1	59052.8	168114	2361.45	374.545	91.6265	12.1362	7.01458	28.8688	6.46e-10	6.08e-07			57475.6	34.9115	1646.32	0.000607414
ENSMUSG00000089929	Bcl2a1b	2724.49	4389.65	1093.95	2393.61	733.012	78375.5	8458.42	12047.9	0.0277051	0.178565			2650.42	24903.7	0.106427	9.39613
ENSMUSG00000099974	Bcl2a1d	33.4293	24.6609	18.2859	157.121	687.199	2621.42	340.207	572.564	0.00172791	0.0275603			58.3743	1055.35	0.0553129	18.079
ENSMUSG00000028656	Cap1	267.434	172.627	839.549	1003.31	137.44	40947.5	13975.4	6105.74	0.00151388	0.0263807			570.729	15291.5	0.0373232	26.793
ENSMUSG00000002944	Cd36	300.864	10875.5	1648.62	3067.18	535603	70632.6	15028.7	9233.19	0.000964375	0.019308			3973.04	157624	0.0252057	39.6735
ENSMUSG00000030342	Cd9	5916.98	73612.9	9918.36	17193.4	695720	164991	44304.1	37264.8	0.0307193	0.195317			26660.4	235570	0.113174	8.83595
ENSMUSG00000006699	Cdc42	100.288	123.305	1965.9	1095.42	598000	69819.5	4905.53	14.4344	4.59e-05	0.00270182			821.228	168185	0.00488289	204.797
ENSMUSG00000034957	Cebpa	150.432	197.288	1293.17	1098.19	183.253	50061.8	7009.91	4893.26	0.00359886	0.0424102			684.769	15537	0.0440733	22.6895
ENSMUSG00000057335	Cep170	16.7146	98.6438	1532.49	377.035	45.8132	24.2724	3.50729	4.81146	0.000731456	0.0163881			506.221	19.6011	25.8262	0.0387204
ENSMUSG00000015714	Cers2	33.4293	98.6438	434.05	816.31	512055	79722.6	5.84548	5975.83	3.74e-06	0.000585798			345.608	149440	0.00231269	432.396
ENSMUSG00000029229	Chic2	13505.4	123.305	0.641612	1027.37	137.44	12.1362	3.50729	9.62292	0.00031808	0.0090701			3664.19	40.6765	90.0811	0.0111011
ENSMUSG00000000743	Chmp1a	50.1439	147.966	150.137	859.186	27625.4	12.1362	1717.4	7934.1	0.00261242	0.0341428			301.858	9322.25	0.0323804	30.8829
ENSMUSG00000038467	Chmp4b	150.432	73.9828	1340.97	598.056	137.44	117952	7489.24	24269	0.000265214	0.00831887			540.86	37461.8	0.0144376	69.2635
ENSMUSG00000037493	Cib2	66.8586	73.9828	140.192	255.045	45.8132	19138.8	3.50729	3363.21	0.00184565	0.0280122			134.02	5637.82	0.0237715	42.0672
ENSMUSG00000079293	Clec7a	5014.39	665.846	4763.65	3255.83	4443.88	93934.1	2686.58	49226.1	0.0202236	0.142018			3424.93	37572.7	0.0911549	10.9703
ENSMUSG00000047126	Cltc	317.578	98.6438	4443.8	816.033	277857	3264.63	25212.7	10840.2	0.000556079	0.0134172			1419.01	79293.7	0.0178957	55.8794
ENSMUSG00000001138	Cnnm3	83.5732	98.6438	2.24564	266.663	412.319	20692.2	7712.53	4.81146	0.000608433	0.0143134			112.781	7205.47	0.0156522	63.8888
ENSMUSG00000004530	Coro1c	16.7146	271.27	429.559	1682.97	45.8132	72.8171	8.18368	14.4344	0.00367332	0.0426741			600.127	35.3121	16.9949	0.058841
ENSMUSG00000000088	Cox5a	50.1439	147.966	2603.66	571.5	91.6265	53981.8	693.275	9584.43	0.0136497	0.111789			843.318	16087.8	0.0524198	19.0768
ENSMUSG00000020300	Cpeb4	1387.32	98.6438	465.81	702.895	45.8132	12.1362	2.33819	4.81146	2.01e-05	0.00191116			663.666	16.2748	40.7788	0.0245225
ENSMUSG00000003345	Csnk1g2	267.434	98.6438	5.13289	523.091	183.253	63642.2	21103.4	15353.4	3.11e-05	0.00244181			223.576	25070.5	0.00891786	112.135
ENSMUSG00000037373	Ctbp1	2707.77	221.949	908.843	903.999	412.319	24.2724	2.33819	4.81146	0.022169	0.146909			1185.64	110.935	10.6877	0.0935657
ENSMUSG00000004096	Cwc15	133.717	73.9828	525.159	130.565	549.759	36809.1	4156.14	12490.6	3.61e-05	0.00261497			215.856	13501.4	0.0159877	62.548
ENSMUSG00000058427	Cxcl2	44427.5	1726.27	4.49128	14057.9	1007.89	194.179	28.0583	91.4178	0.00155092	0.0265349			15054	330.387	45.5649	0.0219467
ENSMUSG00000068290	Ddrgk1	117.002	123.305	120.944	141.354	45.8132	12.1362	7744.1	7919.66	0.00195822	0.0286312			125.651	3930.43	0.0319688	31.2805
ENSMUSG00000038608	Dock10	33.4293	49.3219	1.28322	674.956	458.132	9199.23	105.219	2362.43	0.0179566	0.132009			189.748	3031.25	0.0625971	15.9752
ENSMUSG00000053687	Dpep2	417.866	147.966	1925.16	1463.6	91.6265	24430.1	23241.6	27584.1	0.00532522	0.0581932			988.648	18836.9	0.0524847	19.0532
ENSMUSG00000022048	Dpysl2	83.5732	123.305	1152.33	240.107	91.6265	121.362	8014.16	7092.09	0.037074	0.223632			399.83	3829.81	0.104399	9.5786
ENSMUSG00000034765	Dusp5	50.1439	221.949	517.781	1463.33	188613	33301.7	5.84548	14.4344	0.0010216	0.0200276			563.3	55483.8	0.0101525	98.4977
ENSMUSG00000025967	Eef1b2	468.01	246.609	789.182	1042.86	137.44	71712.7	21846.9	27175.1	0.00025722	0.00831887			636.666	30218.1	0.0210691	47.4629
ENSMUSG00000038235	F11r	66.8586	98.6438	644.499	1143.83	229.066	12.1362	6073.46	12038.3	0.0499985	0.278394			488.458	4588.23	0.106459	9.39331
ENSMUSG00000026193	Fn1	685.3	172.627	3249.76	591.14	320.693	268113	23434.5	17576.3	0.000370881	0.00969443			1174.71	77361	0.0151847	65.8556
ENSMUSG00000003154	Foxj2	16.7146	49.3219	0.320806	350.479	45.8132	12.1362	2.33819	4.81146	0.0338178	0.20799			104.209	16.2748	6.40311	0.156174
ENSMUSG00000033128	Gga1	33.4293	123.305	709.302	694.043	45.8132	23969	2831.55	9.62292	0.0206934	0.143866			390.02	6713.99	0.0580906	17.2145
ENSMUSG00000072940	Gm10443	100.288	123.305	1302.79	379.525	7375.93	133.498	5843.15	17451.2	0.00641964	0.0649557			476.477	7700.94	0.0618727	16.1622
ENSMUSG00000100862	Gm10925	66.8586	147.966	17.9651	13.8311	3848.31	1007.3	30.3965	134.721	0.00310981	0.039545			61.6551	1255.18	0.0491204	20.3581
ENSMUSG00000101111	Gm28437	885.876	542.541	238.68	178.697	26159.4	1213.62	3985.45	1914.96	0.00230971	0.0314991			461.448	8318.35	0.0554736	18.0266
ENSMUSG00000067017	Gm3608	33.4293	49.3219	300.916	256.981	45.8132	11857.1	1.1691	3218.87	0.00974578	0.0890367			160.162	3780.73	0.0423628	23.6056
ENSMUSG00000052192	Gm5963	234.005	49.3219	2826.94	501.238	45.8132	74941	13998.8	279.065	0.0107196	0.0933993			902.877	22316.1	0.0404584	24.7167
ENSMUSG00000031672	Got2	66.8586	147.966	58.3867	506.771	183.253	26420.5	1.1691	8232.41	0.00200814	0.0286312			194.995	8709.33	0.0223893	44.6643
ENSMUSG00000029816	Gpnmb	19138.3	394.575	2908.11	1620.17	561029	54163.8	5910.95	36735.5	0.00360554	0.0424102			6015.28	164460	0.036576	27.3403
ENSMUSG00000016559	H3f3b	267.434	443.897	2084.92	1789.46	595.572	92938.9	8410.48	23306.7	0.00194554	0.0286312			1146.43	31312.9	0.036612	27.3135
ENSMUSG00000045502	Hcar2	16.7146	49.3219	143.079	694.043	45.8132	12.1362	1.1691	4.81146	0.00227311	0.0314558			225.79	15.9825	14.1273	0.0707848
ENSMUSG00000064109	Hcst	150.432	98.6438	190.879	237.065	45.8132	23325.8	9387.85	4.81146	0.00114261	0.021504			169.255	8191.06	0.0206634	48.3948
ENSMUSG00000027360	Hdc	50.1439	320.592	182.218	3049.48	45.8132	24.2724	3.50729	24.0573	0.000339404	0.00939351			900.607	24.4126	36.8912	0.0271068
ENSMUSG00000031770	Herpud1	183.861	221.949	934.508	1319.21	229.066	133.498	4621.44	28464.6	0.0217012	0.146637			664.881	8362.15	0.0795108	12.5769
ENSMUSG00000025232	Hexa	16.7146	197.288	635.837	1113.12	278819	23398.6	1632.06	14.4344	0.00015025	0.00589104			490.741	75966.1	0.00646	154.799
ENSMUSG00000028634	Hivep3	8858.76	295.931	567.826	1462.22	183.253	72.8171	8.18368	14.4344	0.000234461	0.0081714			2796.18	69.672	40.1335	0.0249168
ENSMUSG00000071379	Hpcal1	351.007	443.897	1400.32	1773.7	687.199	77125.5	6529.41	7202.76	0.00272564	0.0351346			992.23	22886.2	0.0433549	23.0654
ENSMUSG00000042745	Id1	83.5732	49.3219	0.320806	470.81	91.6265	40389.2	4.67639	14540.2	0.000839469	0.0175542			151.006	13756.4	0.0109771	91.0984
ENSMUSG00000020644	Id2	33.4293	295.931	1470.89	1884.07	183.253	60.6809	9.35278	19.2458	0.00626622	0.0640925			921.081	68.1331	13.5188	0.0739708
ENSMUSG00000031304	Il2rg	167.146	345.253	1026.26	10.7882	91.6265	12.1362	8.18368	14.4344	0.00600408	0.0626005			387.361	31.5952	12.2601	0.0815651
ENSMUSG00000066324	Impad1	183.861	123.305	841.795	648.401	320.693	47428.2	7877.38	9.62292	0.00406575	0.0455461			449.34	13909	0.0323058	30.9542
ENSMUSG00000030830	Itgal	83.5732	147.966	3551	1360.98	91.6265	30850.2	11918.9	11595.6	0.0334299	0.206957			1285.88	13614.1	0.0944521	10.5874
ENSMUSG00000023150	Ivns1abp	50.1439	98.6438	978.458	500.408	2748.79	12.1362	4.67639	16642.8	0.0472676	0.269568			406.913	4852.11	0.0838632	11.9242
ENSMUSG00000022426	Josd1	150.432	49.3219	375.022	183.953	45.8132	47488.9	9051.15	4469.85	6.02e-05	0.00314518			189.682	15263.9	0.0124268	80.471
ENSMUSG00000028790	Khdrbs1	21043.7	67324.4	7.05773	1.65973	229.066	12.1362	2.33819	216.516	0.000194115	0.00702547			22094.2	115.014	192.1	0.00520562
ENSMUSG00000040263	Klhdc4	167.146	123.305	3174.7	1402.75	320.693	108485	8.18368	29417.3	0.0104333	0.0926201			1216.97	34557.9	0.0352155	28.3966
ENSMUSG00000073700	Klhl21	133.717	123.305	4.17048	731.387	137.44	72.8171	8345.01	8025.52	0.0142417	0.113879			248.145	4145.2	0.0598632	16.7047
ENSMUSG00000030265	Kras	200.576	73.9828	3.52886	357.395	320.693	24515.1	10746.3	28.8688	0.000673608	0.0154601			158.871	8902.75	0.0178451	56.0377
ENSMUSG00000022257	Laptm4b	33.4293	24.6609	61.2739	196.125	1832.53	12.1362	1.1691	10373.5	0.0034995	0.0424102			78.8722	3054.84	0.0258188	38.7315
ENSMUSG00000032193	Ldlr	183.861	49.3219	588.358	409.4	45.8132	33908.5	8795.12	14.4344	0.00348638	0.0424102			307.735	10691	0.0287846	34.7408
ENSMUSG00000035212	Leprot	33.4293	24.6609	1940.23	956.004	8612.89	52428.3	3.50729	4517.96	0.0144174	0.114006			738.582	16390.7	0.0450611	22.1921
ENSMUSG00000031513	Leprotl1	83.5732	98.6438	1.60403	767.071	45.8132	24.2724	3929.33	6711.99	0.045976	0.263802			237.723	2677.85	0.0887738	11.2646
ENSMUSG00000068220	Lgals1	103129	1134.4	11902.9	1002.75	1.45507e+06	277530	25867.4	34382.7	0.0185062	0.134995			29292.3	448214	0.0653535	15.3014
ENSMUSG00000022500	Litaf	50.1439	98.6438	194.088	1276.61	819416	71991.9	4.67639	5975.83	2.3e-06	0.000541225			404.871	224347	0.00180466	554.12
ENSMUSG00000018819	Lsp1	367.722	73.9828	2261.04	294.878	274.879	16590.2	10401.5	7130.59	0.0166558	0.126396			749.406	8599.27	0.0871476	11.4748
ENSMUSG00000028670	Lypla2	167.146	443.897	1629.05	2643.95	137.44	64819.4	3240.74	4936.56	0.0163111	0.124787			1221.01	18283.5	0.066782	14.9741
ENSMUSG00000042622	Maff	50.1439	123.305	232.905	506.494	45.8132	48.5447	2.33819	14.4344	0.0142802	0.113879			228.212	27.7826	8.21419	0.121741
ENSMUSG00000024085	Man2a1	351.007	271.27	327.864	1635.39	458.132	24.2724	19518.1	25308.3	0.0112258	0.0960318			646.382	11327.2	0.0570646	17.524
ENSMUSG00000032575	Manf	217.29	73.9828	546.012	227.383	91.6265	57331.3	9014.91	3598.97	0.000125285	0.00512581			266.167	17509.2	0.0152015	65.7828
ENSMUSG00000027763	Mbnl1	103631	211862	3193.62	676.339	320.693	121.362	17174	8059.2	0.0450715	0.260767			79840.7	6418.82	12.4385	0.0803953
ENSMUSG00000013974	Mcemp1	50.1439	172.627	701.923	985.879	91.6265	28641.4	9.35278	13909.9	0.0105788	0.0930342			477.643	10663.1	0.0447941	22.3244
ENSMUSG00000034297	Med13	16.7146	24.6609	2.24564	20.47	366.506	24.2724	1505.8	4.81146	0.00177609	0.0275603			16.0228	475.347	0.0337076	29.6669
ENSMUSG00000045665	Mfsd5	133.717	147.966	1446.51	1184.49	320.693	24466.6	8085.47	8280.52	0.00856905	0.0806348			728.172	10288.3	0.0707767	14.1289
ENSMUSG00000029922	Mkrn1	100.288	1824.91	1384.92	226.83	1.02223e+06	178026	3.50729	19053.4	5.89e-06	0.00069317			884.237	304828	0.00290077	344.736
ENSMUSG00000026712	Mrc1	501.439	6707.78	2254.94	1434.84	2015.78	70074.3	16140.6	23648.3	0.0200235	0.142018			2724.75	27969.8	0.0974177	10.2651
ENSMUSG00000023939	Mrpl14	66.8586	49.3219	1032.67	54.2178	237313	51991.4	6010.33	15555.5	9.68e-07	0.000303534			300.768	77717.4	0.00387002	258.397
ENSMUSG00000002767	Mrpl2	33.4293	24.6609	292.254	134.161	91.6265	12.1362	1336.28	4763.35	0.0209454	0.143866			121.126	1550.85	0.0781034	12.8035
ENSMUSG00000031762	Mt2	50.1439	394.575	1176.07	2307.02	137.44	12.1362	5.84548	14.4344	0.000939252	0.0192138			981.954	42.4639	23.1244	0.0432443
ENSMUSG00000064351	mt-Co1	102076	3329.23	11784.8	4370.62	1.4116e+06	155295	22577.6	83416.3	0.0160998	0.124297			30390.2	418221	0.0726654	13.7617
ENSMUSG00000022255	Mtdh	150.432	172.627	443.995	673.573	45.8132	3737.95	10784.9	9.62292	0.0415858	0.243767			360.157	3644.58	0.09882	10.1194
ENSMUSG00000064344	mt-Tm	31406.8	246.609	568.147	50.6217	489514	46857.8	38.5802	27526.4	0.0389918	0.233703			8068.05	140984	0.0572266	17.4744
ENSMUSG00000064372	mt-Tp	2507.2	147.966	700.319	376.205	158422	13956.6	2.33819	22065.4	0.00177913	0.0275603			932.922	48611.6	0.0191913	52.1069
ENSMUSG00000029413	Naaa	234.005	73.9828	384.967	647.847	137.44	59758.6	6673.21	26477.5	8.16e-05	0.00373864			335.201	23261.7	0.01441	69.3963
ENSMUSG00000020572	Nampt	83.5732	147.966	519.064	1257.24	137.44	72.8171	4.67639	24.0573	0.0178672	0.132009			501.962	59.7476	8.40137	0.119028
ENSMUSG00000020238	Ncln	50.1439	98.6438	1933.5	1143.55	320.693	24.2724	5.84548	9.62292	0.0317458	0.199147			806.459	90.1084	8.94989	0.111733
ENSMUSG00000053253	Ndfip2	16.7146	49.3219	0.962418	207.743	45.8132	12.1362	2519.4	3598.97	0.00927089	0.0855285			68.6854	1544.08	0.044483	22.4805
ENSMUSG00000041881	Ndufa7	167.146	147.966	0.962418	210.232	137.44	42962.1	3548.21	28.8688	0.000355116	0.00954756			131.577	11669.2	0.0112756	88.6871
ENSMUSG00000037601	Nme1	66.8586	98.6438	677.221	406.634	366.506	13738.2	1505.8	33.6802	0.0213531	0.145603			312.339	3911.04	0.079861	12.5218
ENSMUSG00000032336	Nptn	66.8586	98.6438	1011.18	191.145	45.8132	48.5447	2.33819	14.4344	0.00664121	0.0664827			341.957	27.7826	12.3083	0.081246
ENSMUSG00000094830	n-R5s194	83.5732	49.3219	2.88725	1.10649	1282.77	24.2724	5.84548	14.4344	0.0490602	0.276441			34.2222	331.831	0.103132	9.69636
ENSMUSG00000030162	Olr1	50.1439	49.3219	2136.57	429.317	713220	90171.9	7.01458	19.2458	8.31e-05	0.00373864			666.337	200855	0.00331751	301.431
ENSMUSG00000020745	Pafah1b1	66.8586	49.3219	2.24564	144.396	45.8132	52428.3	4612.09	4.81146	4.53e-05	0.00270182			65.7056	14272.8	0.00460357	217.223
ENSMUSG00000027508	Pag1	16.7146	49.3219	1313.7	817.416	91.6265	84.9533	1.1691	4.81146	0.0192856	0.139598			549.288	45.6401	12.0352	0.0830895
ENSMUSG00000018846	Pank3	16.7146	49.3219	1219.38	349.65	91.6265	12.1362	3.50729	4.81146	0.00397504	0.0450665			408.767	28.0204	14.5882	0.0685484
ENSMUSG00000020571	Pdia6	100.288	123.305	1081.44	597.502	45.8132	34697.4	4.67639	7707.96	0.0128363	0.108451			475.633	10614	0.044812	22.3154
ENSMUSG00000032294	Pkm	33.4293	271.27	2959.11	1021.29	45.8132	48.5447	3.50729	14.4344	0.000310163	0.0090701			1071.27	28.0749	38.1577	0.026207
ENSMUSG00000028494	Plin2	40867.3	19704.1	7291.92	2115.05	909484	101009	14074.8	14593.2	0.0136618	0.111789			17494.6	259790	0.0673412	14.8498
ENSMUSG00000029649	Pomp	31858.1	324538	948.623	2062.77	45.8132	48.5447	11638.4	72.1719	0.0137869	0.11184			89851.9	2951.22	30.4457	0.0328454
ENSMUSG00000028657	Ppt1	50.1439	123.305	2204.9	530.007	12048.9	148353	4.67639	16575.5	0.00142299	0.0254954			727.089	44245.4	0.0164331	60.8529
ENSMUSG00000020612	Prkar1a	150.432	49.3219	516.177	1014.65	91.6265	36.4086	6755.04	17985.2	0.0208459	0.143866			432.644	6217.08	0.0695897	14.37
ENSMUSG00000024594	Prrc1	117.002	49.3219	3.84967	338.585	45.8132	12.1362	11157.9	1953.45	0.0071844	0.0709123			127.19	3292.32	0.0386323	25.8851
ENSMUSG00000026238	Ptma	217.29	172.627	1045.19	2031.78	183.253	34612.4	7800.22	14429.6	0.00723441	0.0709123			866.722	14256.4	0.0607954	16.4486
ENSMUSG00000030793	Pycard	133.717	172.627	919.75	6.63892	45.8132	33775	3.50729	16257.9	0.00450575	0.0498813			308.183	12520.6	0.0246142	40.627
ENSMUSG00000020149	Rab1	117.002	98.6438	971.721	461.128	366.506	3410.27	11099.4	14.4344	0.04517	0.260767			412.124	3722.65	0.110707	9.03285
ENSMUSG00000073639	Rab18	66.8586	49.3219	458.111	0.829864	45.8132	24.2724	5006.07	8126.56	0.0110311	0.0952322			143.78	3300.68	0.0435608	22.9564
ENSMUSG00000036943	Rab8b	167.146	49.3219	6.41612	556.562	114029	169.907	7905.43	9132.15	2.23e-05	0.00191116			194.862	32809.2	0.00593925	168.372
ENSMUSG00000026430	Rassf5	64635.5	129001	1178.64	949.918	91.6265	8774.46	10.5219	33.6802	0.0237779	0.155382			48941.4	2227.57	21.9707	0.0455151
ENSMUSG00000032582	Rbm6	33.4293	172.627	970.117	601.928	141151	12.1362	4.67639	11465.7	0.00143598	0.0254954			444.525	38158.3	0.0116495	85.8405
ENSMUSG00000024143	Rhoq	117.002	73.9828	880.291	1095.7	366.506	26335.5	2742.7	9.62292	0.0276674	0.178565			541.744	7363.59	0.0735706	13.5924
ENSMUSG00000001768	Rin2	250.72	73.9828	2110.9	0.276621	644821	128304	13029.6	15512.2	5.44e-06	0.00069317			608.97	200417	0.00303852	329.107
ENSMUSG00000020496	Rnf187	100.288	98.6438	671.768	616.036	45.8132	13082.8	21.0437	7712.77	0.0219722	0.146637			371.684	5215.61	0.0712637	14.0324
ENSMUSG00000025794	Rpl14	117.002	147.966	1644.45	2092.92	45.8132	14053.7	3649.92	19322.8	0.0411566	0.243575			1000.58	9268.07	0.10796	9.26265
ENSMUSG00000098274	Rpl24	3660.51	394.575	2290.23	881.316	242673	22269.9	44.4257	2679.98	0.003547	0.0424102			1806.66	66916.8	0.0269986	37.039
ENSMUSG00000073702	Rpl31	167.146	24.6609	2509.66	549.647	2611.35	47039.9	4008.83	8588.46	0.00605382	0.0626005			812.78	15562.1	0.0522281	19.1468
ENSMUSG00000068396	Rpl34-ps1	117.002	49.3219	330.43	228.489	394498	85523.7	2.33819	33.6802	3.29e-06	0.000585798			181.311	120014	0.00151074	661.926
ENSMUSG00000060636	Rpl35a	16.7146	73.9828	1768.92	75.7943	458.132	57234.3	4653.01	4.81146	0.00877498	0.081755			483.854	15587.6	0.031041	32.2154
ENSMUSG00000029614	Rpl6	351.007	3107.28	1178.32	698.193	13789.8	71433.6	6800.64	15584.3	0.00160157	0.0267224			1333.7	26902.1	0.0495761	20.171
ENSMUSG00000069972	Rps13-ps2	1922.18	1504.32	2852.29	764.305	30190.9	80159.5	9565.55	9709.53	0.00161868	0.0267224			1760.77	32406.4	0.0543341	18.4046
ENSMUSG00000008683	Rps15a	150.432	49.3219	1879.28	656.423	412.319	24939.9	265.385	12793.7	0.0175	0.130695			683.864	9602.81	0.071215	14.042
ENSMUSG00000005846	Rsl1d1	167.146	73.9828	27.9101	1196.94	458.132	42877.1	5455.01	8795.35	0.000786858	0.0170632			366.495	14396.4	0.0254574	39.2813
ENSMUSG00000024758	Rtn3	16.7146	123.305	2021.4	1301.5	503.946	42015.5	16.3674	7433.71	0.031628	0.199147			865.73	12492.4	0.0693007	14.4299
ENSMUSG00000001025	S100a6	200.576	345.253	2404.76	2269.4	66291.8	22306.3	11.691	6904.45	0.0131398	0.109421			1305	23878.5	0.0546515	18.2978
ENSMUSG00000056071	S100a9	167.146	1060.42	3.20806	9234.18	45.8132	473.311	22.2128	76.9834	0.0168373	0.126751			2616.24	154.58	16.9248	0.0590849
ENSMUSG00000022876	Samsn1	16.7146	24.6609	202.108	78.0073	137.44	1929.65	2.33819	9906.8	0.00238133	0.0320119			80.3726	2994.06	0.0268441	37.2522
ENSMUSG00000029426	Scarb2	66.8586	73.9828	548.578	367.077	45.8132	41797	3468.71	76.9834	0.00178659	0.0275603			264.124	11347.1	0.0232767	42.9614
ENSMUSG00000039367	Sec24c	33.4293	49.3219	403.895	403.867	45.8132	51323.9	3971.42	17441.5	0.000111733	0.00477914			222.628	18195.7	0.0122352	81.7312
ENSMUSG00000022855	Senp2	50.1439	49.3219	585.15	705.661	45.8132	83023.7	1.1691	10801.7	0.00199149	0.0286312			347.569	23468.1	0.0148103	67.5206
ENSMUSG00000037411	Serpine1	48739.9	119556	2038.4	380.355	45.8132	12.1362	4626.12	19.2458	0.00820571	0.0779957			42678.7	1175.83	36.2967	0.0275507
ENSMUSG00000029050	Ski	133.717	98.6438	1964.62	892.104	320.693	31469.1	8708.6	389.728	0.0197266	0.1417			772.27	10222	0.0755495	13.2364
ENSMUSG00000022372	Sla	161614	548164	2697.02	2760.68	412.319	254.86	31188	6890.01	0.020179	0.142018			178809	9686.3	18.46	0.0541713
ENSMUSG00000043885	Slc36a4	183.861	24.6609	1027.86	0.276621	91.6265	66081.5	6494.33	283.876	0.00246549	0.0326764			309.165	18237.8	0.0169518	58.9906
ENSMUSG00000072620	Slfn2	50.1439	221.949	739.778	2379.5	183.253	24.2724	5.84548	4.81146	0.00544208	0.0581932			847.842	54.5456	15.5437	0.0643346
ENSMUSG00000027287	Snap23	16.7146	147.966	5.77451	2.21297	320.693	12.1362	5663.11	16007.7	5.04e-05	0.00279089			43.167	5500.92	0.00784723	127.434
ENSMUSG00000038301	Snx10	16.7146	73.9828	0.962418	552.966	229.066	39855.2	1.1691	16594.7	0.00104584	0.0200844			161.157	14170.1	0.011373	87.9272
ENSMUSG00000029146	Snx17	66.8586	24.6609	598.945	101.797	45.8132	11031.8	3.50729	13034.2	0.0057553	0.060851			198.065	6028.84	0.032853	30.4387
ENSMUSG00000020077	Srgn	16.7146	271.27	176.764	1010.77	91.6265	24.2724	2.33819	9.62292	0.0077316	0.0750045			368.881	31.965	11.5402	0.0866539
ENSMUSG00000034120	Srsf2	25857.5	246.609	706.415	1307.31	543162	67938.4	9.35278	12827.4	0.0218359	0.146637			7029.47	155984	0.0450653	22.19
ENSMUSG00000071172	Srsf3	16.7146	1627.62	570.072	359.608	14339.5	49964.7	1.1691	76.9834	0.0147491	0.115658			643.504	16095.6	0.0399802	25.0124
ENSMUSG00000029538	Srsf9	66.8586	49.3219	1363.42	936.087	274.879	33265.3	4.67639	6890.01	0.0231294	0.152201			603.923	10108.7	0.0597428	16.7384
ENSMUSG00000024006	Stk38	16.7146	49.3219	1992.53	557.116	137.44	48.5447	2.33819	9.62292	0.012908	0.108451			653.919	49.4864	13.2141	0.0756766
ENSMUSG00000042043	Tbca	351.007	246.609	5330.51	1322.25	503.946	115791	7670.45	14131.3	0.00992336	0.0897874			1812.59	34524.3	0.0525021	19.0469
ENSMUSG00000024985	Tcf7l2	66.8586	221.949	2899.12	668.317	183.253	12.1362	9.35278	24.0573	0.00351324	0.0424102			964.062	57.1998	16.8543	0.0593321
ENSMUSG00000025016	Tm9sf3	83.5732	197.288	1270.07	913.957	536015	87404.8	5362.65	4.81146	2.23e-05	0.00191116			616.222	157197	0.00392007	255.098
ENSMUSG00000021361	Tmem14c	83.5732	197.288	1307.28	1572.04	366.506	52877.4	5702.86	437.843	0.0100454	0.0900255			790.046	14846.1	0.0532156	18.7915
ENSMUSG00000012422	Tmem167	117.002	73.9828	4.17048	387.823	91.6265	60.6809	13250.5	3122.64	0.00389242	0.0446679			145.745	4131.37	0.0352776	28.3466
ENSMUSG00000048546	Tob2	16.7146	49.3219	255.041	189.486	183.253	39721.7	3953.89	9.62292	0.000295088	0.00895734			127.641	10967.1	0.0116385	85.9218
ENSMUSG00000029030	Tprgl	66.8586	98.6438	337.809	669.701	45.8132	24.2724	6894.16	3497.93	0.0489304	0.276441			293.253	2615.55	0.112119	8.91908
ENSMUSG00000037824	Tspan14	133.717	172.627	458.432	687.404	122092	60.6809	15854.1	466.712	0.000179684	0.0067633			363.045	34618.4	0.010487	95.3558
ENSMUSG00000041736	Tspo	16.7146	98.6438	2.24564	474.682	366.506	67792.7	5388.37	14.4344	0.000262054	0.00831887			148.072	18390.5	0.00805152	124.2
ENSMUSG00000072235	Tuba1a	16.7146	24.6609	568.468	419.082	137.44	12.1362	2.33819	4.81146	0.0417072	0.243767			257.231	39.1814	6.56514	0.15232
ENSMUSG00000026202	Tuba4a	183.861	49.3219	31.439	951.854	503.946	12.1362	4940.6	5417.71	0.0496123	0.277888			304.119	2718.6	0.111866	8.93925
ENSMUSG00000002058	Unc119	100.288	345.253	2100.64	1118.38	137.44	12.1362	7.01458	9.62292	0.000797854	0.0170632			916.14	41.5533	22.0473	0.045357
ENSMUSG00000047879	Usp14	100.288	123.305	620.439	163.76	183.253	24.2724	4923.07	4465.04	0.0319566	0.199147			251.948	2398.91	0.105026	9.52145
ENSMUSG00000005103	Wdr1	66.8586	295.931	1370.16	821.013	229.066	39224.2	8.18368	25443	0.00799904	0.0768071			638.491	16226.1	0.0393496	25.4132
ENSMUSG00000028173	Wls	66.8586	24.6609	452.978	99.0305	412.319	9441.95	2985.87	7294.18	0.000409822	0.0104228			160.882	5033.58	0.0319617	31.2874
																38	131

## Sheet: > 2 fold < 2fold
	Average	Average	fold	fold			male infection > 2 fold	Average	Average	Fold	Fold			Female infection > 2 fold	Average	Average	Fold	Fold
Associated.Gene.Name	M-infection alone	F-infection alone	male infection	female infection	p value		Associated.Gene.Name	M-infection	F-infection	M-infe	F-infec	p.value		Associated.Gene.Name	M-infection	F-infection	M-infe	F-infec	p.value
2510039O18Rik	672.29	297140	0.00226254	441.982	2.28e-07		2610001J05Rik	539.277	60.0291	8.98359	0.111314	0.00125951		2510039O18Rik	672.29	297140	0.00226254	441.982	2.28e-07
2610001J05Rik	539.277	60.0291	8.98359	0.111314	0.0361752		AI662270	4036.59	29.6138	136.308	0.00733634	0.016115		4930506M07Rik	357.018	9230.8	0.0386768	25.8553	0.00125951
4930506M07Rik	357.018	9230.8	0.0386768	25.8553	0.00125951		Arf5	46330.2	1611.27	28.7539	0.0347779	0.0283756		Abcd2	68.6323	15453.6	0.00444117	225.166	4.03e-05
Abcd2	68.6323	15453.6	0.00444117	225.166	4.03e-05		B4galt1	22498.1	1351.3	16.6492	0.0600629	6.46e-10		Actr2	602.825	11667.4	0.0516676	19.3545	0.000490165
Actr2	602.825	11667.4	0.0516676	19.3545	0.000490165		Banf1	57475.6	34.9115	1646.32	0.000607414	0.0277051		Anxa4	1482.35	17998.4	0.08236	12.1418	0.016115
AI662270	4036.59	29.6138	136.308	0.00733634	8.34e-05		Cep170	506.221	19.6011	25.8262	0.0387204	3.74e-06		Arl6ip5	547.764	7454.96	0.0734765	13.6098	0.0283756
Anxa4	1482.35	17998.4	0.08236	12.1418	0.016115		Chic2	3664.19	40.6765	90.0811	0.0111011	0.00261242		Arpc1b	2902.64	21854.6	0.132816	7.5292	0.0401276
Arf5	46330.2	1611.27	28.7539	0.0347779	0.00543999		Coro1c	600.127	35.3121	16.9949	0.058841	0.0136497		Atp1a1	732.46	22364	0.0327517	30.5327	0.00210406
Arl6ip5	547.764	7454.96	0.0734765	13.6098	0.0283756		Cpeb4	663.666	16.2748	40.7788	0.0245225	3.11e-05		Bcl2a1b	2650.42	24903.7	0.106427	9.39613	0.0277051
Arpc1b	2902.64	21854.6	0.132816	7.5292	0.0401276		Ctbp1	1185.64	110.935	10.6877	0.0935657	3.61e-05		Bcl2a1d	58.3743	1055.35	0.0553129	18.079	0.00172791
Atp1a1	732.46	22364	0.0327517	30.5327	0.00210406		Cxcl2	15054	330.387	45.5649	0.0219467	0.00195822		Cap1	570.729	15291.5	0.0373232	26.793	0.00151388
B4galt1	22498.1	1351.3	16.6492	0.0600629	0.0341183		Foxj2	104.209	16.2748	6.40311	0.156174	0.0206934		Cd36	3973.04	157624	0.0252057	39.6735	0.000964375
Banf1	57475.6	34.9115	1646.32	0.000607414	6.46e-10		Hcar2	225.79	15.9825	14.1273	0.0707848	0.00114261		Cd9	26660.4	235570	0.113174	8.83595	0.0307193
Bcl2a1b	2650.42	24903.7	0.106427	9.39613	0.0277051		Hdc	900.607	24.4126	36.8912	0.0271068	0.0217012		Cdc42	821.228	168185	0.00488289	204.797	4.59e-05
Bcl2a1d	58.3743	1055.35	0.0553129	18.079	0.00172791		Hivep3	2796.18	69.672	40.1335	0.0249168	0.00272564		Cebpa	684.769	15537	0.0440733	22.6895	0.00359886
Cap1	570.729	15291.5	0.0373232	26.793	0.00151388		Id2	921.081	68.1331	13.5188	0.0739708	0.00600408		Cers2	345.608	149440	0.00231269	432.396	3.74e-06
Cd36	3973.04	157624	0.0252057	39.6735	0.000964375		Il2rg	387.361	31.5952	12.2601	0.0815651	0.00406575		Chmp1a	301.858	9322.25	0.0323804	30.8829	0.00261242
Cd9	26660.4	235570	0.113174	8.83595	0.0307193		Khdrbs1	22094.2	115.014	192.1	0.00520562	0.0104333		Chmp4b	540.86	37461.8	0.0144376	69.2635	0.000265214
Cdc42	821.228	168185	0.00488289	204.797	4.59e-05		Maff	228.212	27.7826	8.21419	0.121741	0.0112258		Cib2	134.02	5637.82	0.0237715	42.0672	0.00184565
Cebpa	684.769	15537	0.0440733	22.6895	0.00359886		Mbnl1	79840.7	6418.82	12.4385	0.0803953	0.0105788		Clec7a	3424.93	37572.7	0.0911549	10.9703	0.0202236
Cep170	506.221	19.6011	25.8262	0.0387204	0.000731456		Mt2	981.954	42.4639	23.1244	0.0432443	0.0160998		Cltc	1419.01	79293.7	0.0178957	55.8794	0.000556079
Cers2	345.608	149440	0.00231269	432.396	3.74e-06		Nampt	501.962	59.7476	8.40137	0.119028	0.0317458		Cnnm3	112.781	7205.47	0.0156522	63.8888	0.000608433
Chic2	3664.19	40.6765	90.0811	0.0111011	0.00031808		Ncln	806.459	90.1084	8.94989	0.111733	0.00927089		Cox5a	843.318	16087.8	0.0524198	19.0768	0.0136497
Chmp1a	301.858	9322.25	0.0323804	30.8829	0.00261242		Nptn	341.957	27.7826	12.3083	0.081246	0.0490602		Csnk1g2	223.576	25070.5	0.00891786	112.135	3.11e-05
Chmp4b	540.86	37461.8	0.0144376	69.2635	0.000265214		Pag1	549.288	45.6401	12.0352	0.0830895	0.00397504		Cwc15	215.856	13501.4	0.0159877	62.548	3.61e-05
Cib2	134.02	5637.82	0.0237715	42.0672	0.00184565		Pank3	408.767	28.0204	14.5882	0.0685484	0.0128363		Ddrgk1	125.651	3930.43	0.0319688	31.2805	0.00195822
Clec7a	3424.93	37572.7	0.0911549	10.9703	0.0202236		Pkm	1071.27	28.0749	38.1577	0.026207	0.0136618		Dock10	189.748	3031.25	0.0625971	15.9752	0.0179566
Cltc	1419.01	79293.7	0.0178957	55.8794	0.000556079		Pomp	89851.9	2951.22	30.4457	0.0328454	0.00142299		Dpep2	988.648	18836.9	0.0524847	19.0532	0.00532522
Cnnm3	112.781	7205.47	0.0156522	63.8888	0.000608433		Rassf5	48941.4	2227.57	21.9707	0.0455151	0.00143598		Dpysl2	399.83	3829.81	0.104399	9.5786	0.037074
Coro1c	600.127	35.3121	16.9949	0.058841	0.00367332		S100a9	2616.24	154.58	16.9248	0.0590849	0.00238133		Dusp5	563.3	55483.8	0.0101525	98.4977	0.0010216
Cox5a	843.318	16087.8	0.0524198	19.0768	0.0136497		Serpine1	42678.7	1175.83	36.2967	0.0275507	0.0197266		Eef1b2	636.666	30218.1	0.0210691	47.4629	0.00025722
Cpeb4	663.666	16.2748	40.7788	0.0245225	2.01e-05		Sla	178809	9686.3	18.46	0.0541713	0.00246549		F11r	488.458	4588.23	0.106459	9.39331	0.0499985
Csnk1g2	223.576	25070.5	0.00891786	112.135	3.11e-05		Slfn2	847.842	54.5456	15.5437	0.0643346	5.04e-05		Fn1	1174.71	77361	0.0151847	65.8556	0.000370881
Ctbp1	1185.64	110.935	10.6877	0.0935657	0.022169		Srgn	368.881	31.965	11.5402	0.0866539	0.0218359		Gga1	390.02	6713.99	0.0580906	17.2145	0.0206934
Cwc15	215.856	13501.4	0.0159877	62.548	3.61e-05		Stk38	653.919	49.4864	13.2141	0.0756766	0.00992336		Gm10443	476.477	7700.94	0.0618727	16.1622	0.00641964
Cxcl2	15054	330.387	45.5649	0.0219467	0.00155092		Tcf7l2	964.062	57.1998	16.8543	0.0593321	2.23e-05		Gm10925	61.6551	1255.18	0.0491204	20.3581	0.00310981
Ddrgk1	125.651	3930.43	0.0319688	31.2805	0.00195822		Tuba1a	257.231	39.1814	6.56514	0.15232	0.0496123		Gm28437	461.448	8318.35	0.0554736	18.0266	0.00230971
Dock10	189.748	3031.25	0.0625971	15.9752	0.0179566		Unc119	916.14	41.5533	22.0473	0.045357	0.0319566		Gm3608	160.162	3780.73	0.0423628	23.6056	0.00974578
Dpep2	988.648	18836.9	0.0524847	19.0532	0.00532522									Gm5963	902.877	22316.1	0.0404584	24.7167	0.0107196
Dpysl2	399.83	3829.81	0.104399	9.5786	0.037074					38				Got2	194.995	8709.33	0.0223893	44.6643	0.00200814
Dusp5	563.3	55483.8	0.0101525	98.4977	0.0010216									Gpnmb	6015.28	164460	0.036576	27.3403	0.00360554
Eef1b2	636.666	30218.1	0.0210691	47.4629	0.00025722									H3f3b	1146.43	31312.9	0.036612	27.3135	0.00194554
F11r	488.458	4588.23	0.106459	9.39331	0.0499985									Hcst	169.255	8191.06	0.0206634	48.3948	0.00114261
Fn1	1174.71	77361	0.0151847	65.8556	0.000370881									Herpud1	664.881	8362.15	0.0795108	12.5769	0.0217012
Foxj2	104.209	16.2748	6.40311	0.156174	0.0338178									Hexa	490.741	75966.1	0.00646	154.799	0.00015025
Gga1	390.02	6713.99	0.0580906	17.2145	0.0206934									Hpcal1	992.23	22886.2	0.0433549	23.0654	0.00272564
Gm10443	476.477	7700.94	0.0618727	16.1622	0.00641964									Id1	151.006	13756.4	0.0109771	91.0984	0.000839469
Gm10925	61.6551	1255.18	0.0491204	20.3581	0.00310981									Impad1	449.34	13909	0.0323058	30.9542	0.00406575
Gm28437	461.448	8318.35	0.0554736	18.0266	0.00230971									Itgal	1285.88	13614.1	0.0944521	10.5874	0.0334299
Gm3608	160.162	3780.73	0.0423628	23.6056	0.00974578									Ivns1abp	406.913	4852.11	0.0838632	11.9242	0.0472676
Gm5963	902.877	22316.1	0.0404584	24.7167	0.0107196									Josd1	189.682	15263.9	0.0124268	80.471	6.02e-05
Got2	194.995	8709.33	0.0223893	44.6643	0.00200814									Klhdc4	1216.97	34557.9	0.0352155	28.3966	0.0104333
Gpnmb	6015.28	164460	0.036576	27.3403	0.00360554									Klhl21	248.145	4145.2	0.0598632	16.7047	0.0142417
H3f3b	1146.43	31312.9	0.036612	27.3135	0.00194554									Kras	158.871	8902.75	0.0178451	56.0377	0.000673608
Hcar2	225.79	15.9825	14.1273	0.0707848	0.00227311									Laptm4b	78.8722	3054.84	0.0258188	38.7315	0.0034995
Hcst	169.255	8191.06	0.0206634	48.3948	0.00114261									Ldlr	307.735	10691	0.0287846	34.7408	0.00348638
Hdc	900.607	24.4126	36.8912	0.0271068	0.000339404									Leprot	738.582	16390.7	0.0450611	22.1921	0.0144174
Herpud1	664.881	8362.15	0.0795108	12.5769	0.0217012									Leprotl1	237.723	2677.85	0.0887738	11.2646	0.045976
Hexa	490.741	75966.1	0.00646	154.799	0.00015025									Lgals1	29292.3	448214	0.0653535	15.3014	0.0185062
Hivep3	2796.18	69.672	40.1335	0.0249168	0.000234461									Litaf	404.871	224347	0.00180466	554.12	2.3e-06
Hpcal1	992.23	22886.2	0.0433549	23.0654	0.00272564									Lsp1	749.406	8599.27	0.0871476	11.4748	0.0166558
Id1	151.006	13756.4	0.0109771	91.0984	0.000839469									Lypla2	1221.01	18283.5	0.066782	14.9741	0.0163111
Id2	921.081	68.1331	13.5188	0.0739708	0.00626622									Man2a1	646.382	11327.2	0.0570646	17.524	0.0112258
Il2rg	387.361	31.5952	12.2601	0.0815651	0.00600408									Manf	266.167	17509.2	0.0152015	65.7828	0.000125285
Impad1	449.34	13909	0.0323058	30.9542	0.00406575									Mcemp1	477.643	10663.1	0.0447941	22.3244	0.0105788
Itgal	1285.88	13614.1	0.0944521	10.5874	0.0334299									Med13	16.0228	475.347	0.0337076	29.6669	0.00177609
Ivns1abp	406.913	4852.11	0.0838632	11.9242	0.0472676									Mfsd5	728.172	10288.3	0.0707767	14.1289	0.00856905
Josd1	189.682	15263.9	0.0124268	80.471	6.02e-05									Mkrn1	884.237	304828	0.00290077	344.736	5.89e-06
Khdrbs1	22094.2	115.014	192.1	0.00520562	0.000194115									Mrc1	2724.75	27969.8	0.0974177	10.2651	0.0200235
Klhdc4	1216.97	34557.9	0.0352155	28.3966	0.0104333									Mrpl14	300.768	77717.4	0.00387002	258.397	9.68e-07
Klhl21	248.145	4145.2	0.0598632	16.7047	0.0142417									Mrpl2	121.126	1550.85	0.0781034	12.8035	0.0209454
Kras	158.871	8902.75	0.0178451	56.0377	0.000673608									mt-Co1	30390.2	418221	0.0726654	13.7617	0.0160998
Laptm4b	78.8722	3054.84	0.0258188	38.7315	0.0034995									Mtdh	360.157	3644.58	0.09882	10.1194	0.0415858
Ldlr	307.735	10691	0.0287846	34.7408	0.00348638									mt-Tm	8068.05	140984	0.0572266	17.4744	0.0389918
Leprot	738.582	16390.7	0.0450611	22.1921	0.0144174									mt-Tp	932.922	48611.6	0.0191913	52.1069	0.00177913
Leprotl1	237.723	2677.85	0.0887738	11.2646	0.045976									Naaa	335.201	23261.7	0.01441	69.3963	8.16e-05
Lgals1	29292.3	448214	0.0653535	15.3014	0.0185062									Ndfip2	68.6854	1544.08	0.044483	22.4805	0.00927089
Litaf	404.871	224347	0.00180466	554.12	2.3e-06									Ndufa7	131.577	11669.2	0.0112756	88.6871	0.000355116
Lsp1	749.406	8599.27	0.0871476	11.4748	0.0166558									Nme1	312.339	3911.04	0.079861	12.5218	0.0213531
Lypla2	1221.01	18283.5	0.066782	14.9741	0.0163111									n-R5s194	34.2222	331.831	0.103132	9.69636	0.0490602
Maff	228.212	27.7826	8.21419	0.121741	0.0142802									Olr1	666.337	200855	0.00331751	301.431	8.31e-05
Man2a1	646.382	11327.2	0.0570646	17.524	0.0112258									Pafah1b1	65.7056	14272.8	0.00460357	217.223	4.53e-05
Manf	266.167	17509.2	0.0152015	65.7828	0.000125285									Pdia6	475.633	10614	0.044812	22.3154	0.0128363
Mbnl1	79840.7	6418.82	12.4385	0.0803953	0.0450715									Plin2	17494.6	259790	0.0673412	14.8498	0.0136618
Mcemp1	477.643	10663.1	0.0447941	22.3244	0.0105788									Ppt1	727.089	44245.4	0.0164331	60.8529	0.00142299
Med13	16.0228	475.347	0.0337076	29.6669	0.00177609									Prkar1a	432.644	6217.08	0.0695897	14.37	0.0208459
Mfsd5	728.172	10288.3	0.0707767	14.1289	0.00856905									Prrc1	127.19	3292.32	0.0386323	25.8851	0.0071844
Mkrn1	884.237	304828	0.00290077	344.736	5.89e-06									Ptma	866.722	14256.4	0.0607954	16.4486	0.00723441
Mrc1	2724.75	27969.8	0.0974177	10.2651	0.0200235									Pycard	308.183	12520.6	0.0246142	40.627	0.00450575
Mrpl14	300.768	77717.4	0.00387002	258.397	9.68e-07									Rab1	412.124	3722.65	0.110707	9.03285	0.04517
Mrpl2	121.126	1550.85	0.0781034	12.8035	0.0209454									Rab18	143.78	3300.68	0.0435608	22.9564	0.0110311
Mt2	981.954	42.4639	23.1244	0.0432443	0.000939252									Rab8b	194.862	32809.2	0.00593925	168.372	2.23e-05
mt-Co1	30390.2	418221	0.0726654	13.7617	0.0160998									Rbm6	444.525	38158.3	0.0116495	85.8405	0.00143598
Mtdh	360.157	3644.58	0.09882	10.1194	0.0415858									Rhoq	541.744	7363.59	0.0735706	13.5924	0.0276674
mt-Tm	8068.05	140984	0.0572266	17.4744	0.0389918									Rin2	608.97	200417	0.00303852	329.107	5.44e-06
mt-Tp	932.922	48611.6	0.0191913	52.1069	0.00177913									Rnf187	371.684	5215.61	0.0712637	14.0324	0.0219722
Naaa	335.201	23261.7	0.01441	69.3963	8.16e-05									Rpl14	1000.58	9268.07	0.10796	9.26265	0.0411566
Nampt	501.962	59.7476	8.40137	0.119028	0.0178672									Rpl24	1806.66	66916.8	0.0269986	37.039	0.003547
Ncln	806.459	90.1084	8.94989	0.111733	0.0317458									Rpl31	812.78	15562.1	0.0522281	19.1468	0.00605382
Ndfip2	68.6854	1544.08	0.044483	22.4805	0.00927089									Rpl34-ps1	181.311	120014	0.00151074	661.926	3.29e-06
Ndufa7	131.577	11669.2	0.0112756	88.6871	0.000355116									Rpl35a	483.854	15587.6	0.031041	32.2154	0.00877498
Nme1	312.339	3911.04	0.079861	12.5218	0.0213531									Rpl6	1333.7	26902.1	0.0495761	20.171	0.00160157
Nptn	341.957	27.7826	12.3083	0.081246	0.00664121									Rps13-ps2	1760.77	32406.4	0.0543341	18.4046	0.00161868
n-R5s194	34.2222	331.831	0.103132	9.69636	0.0490602									Rps15a	683.864	9602.81	0.071215	14.042	0.0175
Olr1	666.337	200855	0.00331751	301.431	8.31e-05									Rsl1d1	366.495	14396.4	0.0254574	39.2813	0.000786858
Pafah1b1	65.7056	14272.8	0.00460357	217.223	4.53e-05									Rtn3	865.73	12492.4	0.0693007	14.4299	0.031628
Pag1	549.288	45.6401	12.0352	0.0830895	0.0192856									S100a6	1305	23878.5	0.0546515	18.2978	0.0131398
Pank3	408.767	28.0204	14.5882	0.0685484	0.00397504									Samsn1	80.3726	2994.06	0.0268441	37.2522	0.00238133
Pdia6	475.633	10614	0.044812	22.3154	0.0128363									Scarb2	264.124	11347.1	0.0232767	42.9614	0.00178659
Pkm	1071.27	28.0749	38.1577	0.026207	0.000310163									Sec24c	222.628	18195.7	0.0122352	81.7312	0.000111733
Plin2	17494.6	259790	0.0673412	14.8498	0.0136618									Senp2	347.569	23468.1	0.0148103	67.5206	0.00199149
Pomp	89851.9	2951.22	30.4457	0.0328454	0.0137869									Ski	772.27	10222	0.0755495	13.2364	0.0197266
Ppt1	727.089	44245.4	0.0164331	60.8529	0.00142299									Slc36a4	309.165	18237.8	0.0169518	58.9906	0.00246549
Prkar1a	432.644	6217.08	0.0695897	14.37	0.0208459									Snap23	43.167	5500.92	0.00784723	127.434	5.04e-05
Prrc1	127.19	3292.32	0.0386323	25.8851	0.0071844									Snx10	161.157	14170.1	0.011373	87.9272	0.00104584
Ptma	866.722	14256.4	0.0607954	16.4486	0.00723441									Snx17	198.065	6028.84	0.032853	30.4387	0.0057553
Pycard	308.183	12520.6	0.0246142	40.627	0.00450575									Srsf2	7029.47	155984	0.0450653	22.19	0.0218359
Rab1	412.124	3722.65	0.110707	9.03285	0.04517									Srsf3	643.504	16095.6	0.0399802	25.0124	0.0147491
Rab18	143.78	3300.68	0.0435608	22.9564	0.0110311									Srsf9	603.923	10108.7	0.0597428	16.7384	0.0231294
Rab8b	194.862	32809.2	0.00593925	168.372	2.23e-05									Tbca	1812.59	34524.3	0.0525021	19.0469	0.00992336
Rassf5	48941.4	2227.57	21.9707	0.0455151	0.0237779									Tm9sf3	616.222	157197	0.00392007	255.098	2.23e-05
Rbm6	444.525	38158.3	0.0116495	85.8405	0.00143598									Tmem14c	790.046	14846.1	0.0532156	18.7915	0.0100454
Rhoq	541.744	7363.59	0.0735706	13.5924	0.0276674									Tmem167	145.745	4131.37	0.0352776	28.3466	0.00389242
Rin2	608.97	200417	0.00303852	329.107	5.44e-06									Tob2	127.641	10967.1	0.0116385	85.9218	0.000295088
Rnf187	371.684	5215.61	0.0712637	14.0324	0.0219722									Tprgl	293.253	2615.55	0.112119	8.91908	0.0489304
Rpl14	1000.58	9268.07	0.10796	9.26265	0.0411566									Tspan14	363.045	34618.4	0.010487	95.3558	0.000179684
Rpl24	1806.66	66916.8	0.0269986	37.039	0.003547									Tspo	148.072	18390.5	0.00805152	124.2	0.000262054
Rpl31	812.78	15562.1	0.0522281	19.1468	0.00605382									Tuba4a	304.119	2718.6	0.111866	8.93925	0.0496123
Rpl34-ps1	181.311	120014	0.00151074	661.926	3.29e-06									Usp14	251.948	2398.91	0.105026	9.52145	0.0319566
Rpl35a	483.854	15587.6	0.031041	32.2154	0.00877498									Wdr1	638.491	16226.1	0.0393496	25.4132	0.00799904
Rpl6	1333.7	26902.1	0.0495761	20.171	0.00160157									Wls	160.882	5033.58	0.0319617	31.2874	0.000409822
Rps13-ps2	1760.77	32406.4	0.0543341	18.4046	0.00161868
Rps15a	683.864	9602.81	0.071215	14.042	0.0175													131
Rsl1d1	366.495	14396.4	0.0254574	39.2813	0.000786858
Rtn3	865.73	12492.4	0.0693007	14.4299	0.031628
S100a6	1305	23878.5	0.0546515	18.2978	0.0131398
S100a9	2616.24	154.58	16.9248	0.0590849	0.0168373
Samsn1	80.3726	2994.06	0.0268441	37.2522	0.00238133
Scarb2	264.124	11347.1	0.0232767	42.9614	0.00178659
Sec24c	222.628	18195.7	0.0122352	81.7312	0.000111733
Senp2	347.569	23468.1	0.0148103	67.5206	0.00199149
Serpine1	42678.7	1175.83	36.2967	0.0275507	0.00820571
Ski	772.27	10222	0.0755495	13.2364	0.0197266
Sla	178809	9686.3	18.46	0.0541713	0.020179
Slc36a4	309.165	18237.8	0.0169518	58.9906	0.00246549
Slfn2	847.842	54.5456	15.5437	0.0643346	0.00544208
Snap23	43.167	5500.92	0.00784723	127.434	5.04e-05
Snx10	161.157	14170.1	0.011373	87.9272	0.00104584
Snx17	198.065	6028.84	0.032853	30.4387	0.0057553
Srgn	368.881	31.965	11.5402	0.0866539	0.0077316
Srsf2	7029.47	155984	0.0450653	22.19	0.0218359
Srsf3	643.504	16095.6	0.0399802	25.0124	0.0147491
Srsf9	603.923	10108.7	0.0597428	16.7384	0.0231294
Stk38	653.919	49.4864	13.2141	0.0756766	0.012908
Tbca	1812.59	34524.3	0.0525021	19.0469	0.00992336
Tcf7l2	964.062	57.1998	16.8543	0.0593321	0.00351324
Tm9sf3	616.222	157197	0.00392007	255.098	2.23e-05
Tmem14c	790.046	14846.1	0.0532156	18.7915	0.0100454
Tmem167	145.745	4131.37	0.0352776	28.3466	0.00389242
Tob2	127.641	10967.1	0.0116385	85.9218	0.000295088
Tprgl	293.253	2615.55	0.112119	8.91908	0.0489304
Tspan14	363.045	34618.4	0.010487	95.3558	0.000179684
Tspo	148.072	18390.5	0.00805152	124.2	0.000262054
Tuba1a	257.231	39.1814	6.56514	0.15232	0.0417072
Tuba4a	304.119	2718.6	0.111866	8.93925	0.0496123
Unc119	916.14	41.5533	22.0473	0.045357	0.000797854
Usp14	251.948	2398.91	0.105026	9.52145	0.0319566
Wdr1	638.491	16226.1	0.0393496	25.4132	0.00799904
Wls	160.882	5033.58	0.0319617	31.2874	0.000409822
			38	131

## Sheet: M vs F infection+protein
		M-Infec+Protein-1	M-Infec+Protein-2	M-Infec+Protein-3	M-Infec+Protein-4	F-Infec+Protein-1	F-Infec+Protein-2	F-Infec+Protein-3	F-Infec+Protein-4					Average	Average
name	Associated.Gene.Name	X09	X10	X11	X12	X13	X14	X15	X16	p.value	q.value			M-infection+protein	F-infection+protein	Minfec+protein/Finfec+protein	F infec+protein/M infect+protein
ENSMUSG00000024030	Abcg1	5078.53	2178.2	7343.19	12562.9	897534	2.60237	4095.82	4536.14	0.00673871	0.11709			6790.71	226542	0.0299755	33.3606
ENSMUSG00000022477	Aco2	3078.13	2208.32	623.783	4294.47	573.871	21.6864	206.732	395.287	0.0135218	0.175799			2551.17	299.394	8.52113	0.117355
ENSMUSG00000001348	Acp5	259.559	1488.52	4753.26	5290.01	191.29	0.867455	227.827	130.029	0.00287691	0.0704114			2947.84	137.503	21.4383	0.0466454
ENSMUSG00000029580	Actb	169867	142432	402871	356628	1.10887e+07	205423	213290	101061	0.0226665	0.23468			267950	2.90212e+06	0.0923288	10.8309
ENSMUSG00000029094	Afap1	4216.24	7254.39	8435.29	15186.8	1147.74	4.33728	4.21902	1766.9	0.0231298	0.23468			8773.18	730.8	12.0049	0.0832993
ENSMUSG00000025132	Arhgdia	3530.47	2977.05	5.68799	16228.7	481095	4425.76	2358.43	4508.65	0.0137178	0.175799			5685.48	123097	0.046187	21.6511
ENSMUSG00000029465	Arpc3	15852.3	12783.8	1088.3	51326.4	4.83869e+06	37095.9	23797.8	9998.82	0.000575351	0.0299574			20262.7	1.22739e+06	0.0165087	60.5741
ENSMUSG00000008475	Arpc5	3438.14	4014.57	13133.6	4.09127	296882	20.8189	7236.46	5743.55	0.036391	0.322487			5147.59	77470.8	0.0664456	15.0499
ENSMUSG00000007656	Arpp19	1111.4	55.7162	1.896	1.36376	765.161	9638.3	5244.24	1245.3	0.0233834	0.23468			292.594	4223.25	0.0692818	14.4338
ENSMUSG00000019210	Atp6v1e1	1888.34	6146.85	6270.06	3473.49	150163	9421.43	10302	7402.71	0.0130086	0.174777			4444.68	44322.2	0.100281	9.97197
ENSMUSG00000039105	Atp6v1g1	959.846	1849.93	12233	17072.9	1721.61	0.867455	2.53141	2.22906	0.0185158	0.205649			8028.9	431.81	18.5936	0.0537819
ENSMUSG00000099974	Bcl2a1d	11.0327	23.3406	11.376	42.2765	5356.13	32.9633	25.3141	83.9613	0.000238352	0.0248184			22.0064	1374.59	0.0160094	62.4632
ENSMUSG00000027483	Bpifa1	5564.55	4867.63	5.68799	15.0013	289996	2.60237	9883.47	29249	0.0110979	0.159388			2613.22	82282.8	0.031759	31.4871
ENSMUSG00000018927	Ccl6	29144.4	32036.8	46929.7	43613	792898	78720.7	40416.5	27314.2	0.0475068	0.387972			37931	234837	0.16152	6.19118
ENSMUSG00000019122	Ccl9	5065.76	5559.57	15236.2	21.8201	1.38245e+06	13802.9	4586.07	6381.06	0.00117613	0.0459167			6470.84	351806	0.0183932	54.3679
ENSMUSG00000055447	Cd47	2787.21	1251.35	14695.9	9.5463	648857	9189.82	3521.19	7176.09	0.00370779	0.0812787			4686	167186	0.0280286	35.6778
ENSMUSG00000022125	Cln5	166.071	571.467	5.68799	1.36376	191.29	16.4817	3143.17	5078.54	0.0424082	0.363238			186.148	2107.37	0.0883317	11.321
ENSMUSG00000020841	Cpd	0.580669	0.752921	3.79199	1.36376	765.161	2.60237	4977.6	2889.61	2.82e-10	2.35e-07			1.62233	2158.74	0.000751519	1330.64
ENSMUSG00000005054	Cstb	9333.68	6155.88	29666.7	20626.8	1.73271e+06	17081.1	661.542	7394.54	0.00550056	0.105658			16445.8	439461	0.0374226	26.7218
ENSMUSG00000021939	Ctsb	6466.33	4937.66	33526.9	5044.54	1.57795e+06	2149.55	14407.1	8622.01	0.00300095	0.0704114			12493.9	400783	0.0311736	32.0784
ENSMUSG00000007891	Ctsd	31044.3	60993.4	69755.6	35349.9	1.07591e+07	70156.3	56384.6	44024.7	0.000343328	0.0261962			49285.8	2.73242e+06	0.0180374	55.4403
ENSMUSG00000015340	Cybb	12861.2	11595	15605.9	10428.7	819679	30512.7	11354.2	18256	0.0042622	0.0865953			12622.7	219950	0.0573889	17.425
ENSMUSG00000014554	Dguok	1282.12	1214.46	1.896	2.72751	382.581	0.867455	2.53141	0.74302	0.0204344	0.221064			625.301	96.6806	6.4677	0.154615
ENSMUSG00000030002	Dusp11	454.083	1.50584	1.896	1.36376	573.871	3534.01	2835.18	2713.51	0.00941947	0.144297			114.712	2414.14	0.0475168	21.0452
ENSMUSG00000024772	Ehd1	1062.62	301.168	26231.1	18395.7	956.451	2.60237	303.769	1723.81	0.0146153	0.178029			11497.7	746.657	15.3988	0.06494
ENSMUSG00000022378	Fam49b	2573.53	2496.69	6332.63	29409.4	2.14226e+06	10853.6	10984.6	7178.32	0.000744742	0.034465			10203.1	542819	0.0187964	53.2016
ENSMUSG00000031328	Flna	19994.2	15187.2	9607.01	21934.7	1.49379e+06	19680.8	25930.9	17353.2	0.00257239	0.0649334			16680.8	389188	0.0428605	23.3315
ENSMUSG00000024661	Fth1	45454.8	91770.5	133357	56984.6	9.36442e+06	215550	109728	66267	0.00134817	0.0459167			81891.7	2.43899e+06	0.033576	29.7832
ENSMUSG00000018567	Gabarap	2875.47	6890.73	31606.3	11711.9	2.2182e+06	13146.3	10178.8	6285.95	0.00129164	0.0459167			13271.1	561953	0.023616	42.3441
ENSMUSG00000062234	Gak	934.297	1253.61	1.896	170.47	21233.2	4858.62	2724.64	1652.48	0.0149594	0.178029			590.069	7617.24	0.0774649	12.9091
ENSMUSG00000026473	Glul	17420.7	13731	28379.3	19.0926	775491	10343.5	15398.6	10481	0.0271076	0.257264			14887.5	202928	0.0733633	13.6308
ENSMUSG00000058064	Gm10036	297.303	3.7646	9.47998	10.9101	1147.74	5.20473	1721.36	1401.34	0.0222374	0.234478			80.3643	1068.91	0.0751834	13.3008
ENSMUSG00000066407	Gm10263	2.90335	5.27045	3.79199	6.81879	573.871	2.60237	2.53141	1.48604	0.0162062	0.182429			4.69614	145.123	0.0323598	30.9025
ENSMUSG00000061330	Gm11361	2742.5	5148.47	5502.18	610.963	77281.3	10159.6	5531.13	2470.54	0.0427338	0.363238			3501.03	23860.6	0.146728	6.81532
ENSMUSG00000083863	Gm13341	183.492	685.911	30.3359	30.0027	4782.26	2796.68	797.394	134.487	0.0271779	0.257264			232.435	2127.7	0.109242	9.15396
ENSMUSG00000080542	Gm22710	6901.26	3766.11	37104.6	99070.1	6.93389e+06	64229.9	46119.8	4831.12	0.00137805	0.0459167			36710.5	1.76227e+06	0.0208314	48.0044
ENSMUSG00000087819	Gm25117	1.16134	1.50584	1.896	1.36376	765.161	0.867455	1.68761	0.74302	0.000575413	0.0299574			1.48173	192.115	0.00771275	129.655
ENSMUSG00000101111	Gm28437	221.235	143.808	51.1919	522.319	41318.7	84.1432	355.241	109.224	0.00121865	0.0459167			234.638	10466.8	0.0224173	44.6083
ENSMUSG00000101249	Gm29216	129.489	5.27045	96.6958	15.0013	2486.77	14.7467	131.633	11.8883	0.0439627	0.369908			61.6142	661.26	0.0931769	10.7323
ENSMUSG00000080718	Gm8019	3.48402	2.25876	7.58398	9.5463	4782.26	6.93964	2.53141	4.45812	3.1e-05	0.0086008			5.71827	1199.05	0.00476901	209.687
ENSMUSG00000062458	Gm8623	2.32268	0.752921	1.896	2.72751	1530.32	0.867455	7.59423	4.45812	5.47e-05	0.0096092			1.92478	385.81	0.00498892	200.444
ENSMUSG00000020372	Gnb2l1	20036	21355.1	63034.3	30301.3	1.61583e+06	25675.8	31594.5	21471.8	0.0149554	0.178029			33681.7	423643	0.0795049	12.5778
ENSMUSG00000034707	Gns	5389.77	6096.4	33310.8	28478	1.12842e+06	5095.43	2635.2	5294.76	0.0189512	0.207715			18318.7	285362	0.0641948	15.5776
ENSMUSG00000073421	H2-Ab1	1624.71	6494.7	7373.53	18785.8	1912.9	85.0106	2285.02	1193.29	0.0420582	0.363238			8569.67	1369.06	6.25955	0.159756
ENSMUSG00000061232	H2-K1	15846.5	23165.1	34160.2	67368.2	4.1005e+06	26314.3	53629.6	20430.1	0.00208439	0.0572282			35135	1.05022e+06	0.033455	29.8909
ENSMUSG00000069919	Hba-a1	57687.2	2048.7	287662	28718	9564.51	9202.83	4304.24	19395.1	0.0230687	0.23468			94029.1	10616.7	8.85675	0.112908
ENSMUSG00000034312	Iqsec1	1657.81	2908.53	7166.87	14035.8	573.871	2.60237	1.68761	132.258	0.000517418	0.0299574			6442.25	177.605	36.273	0.0275687
ENSMUSG00000095115	Itpripl2	3472.4	5960.88	7614.32	4190.83	382.581	1462.53	1.68761	57.2126	0.021241	0.226843			5309.61	476.003	11.1546	0.0896493
ENSMUSG00000025959	Klf7	1071.92	15.8113	259.751	1.36376	60256.4	51.1799	2176.17	1272.05	0.00219674	0.0572282			337.211	15939	0.0211564	47.2671
ENSMUSG00000061397	Krt79	6038.96	3032.01	25975.1	6700.14	765.161	374.741	442.997	3201.67	0.0153871	0.178959			10436.6	1196.14	8.72518	0.114611
ENSMUSG00000030842	Lamtor1	4435.15	7380.88	16699.9	24.5476	1.43563e+06	13077.8	4058.69	749.707	0.00212285	0.0572282			7135.13	363380	0.0196355	50.9283
ENSMUSG00000022500	Litaf	621.316	2526.8	5.68799	12445.6	317351	5157.89	2501.88	1835.26	0.0149605	0.178029			3899.86	81711.4	0.0477273	20.9524
ENSMUSG00000015568	Lpl	47541.1	39221.2	93846.1	42367.8	3.78716e+06	70858.1	34694.7	36862.7	0.00677825	0.11709			55744.1	982395	0.056743	17.6233
ENSMUSG00000039883	Lrrc17	603.896	1313.09	1759.48	2272.02	34623.5	7449.71	3415.72	889.395	0.0241425	0.239413			1487.12	11594.6	0.12826	7.79665
ENSMUSG00000015889	Lta4h	2330.23	1029.24	4461.28	1906.53	573.871	0.867455	1.68761	468.846	0.0402115	0.352592			2431.82	261.318	9.30598	0.107458
ENSMUSG00000032496	Ltf	844.293	1.50584	1.896	2.72751	1147.74	1.73491	13558.2	13176	0.00994302	0.147902			212.606	6970.92	0.0304989	32.788
ENSMUSG00000069515	Lyz1	8.12937	5.27045	15.168	1.36376	573.871	2.60237	0.843803	13.3744	0.0328819	0.300996			7.48289	147.673	0.0506721	19.7347
ENSMUSG00000069516	Lyz2	48086.4	75890.7	82669.2	62158.7	5.40472e+06	134645	42960.6	41465.7	0.00403896	0.0862681			67201.2	1.40595e+06	0.0477979	20.9214
ENSMUSG00000032575	Manf	1359.93	1799.48	6924.18	6101.45	638336	4144.7	493.625	1015.71	0.00219844	0.0572282			4046.26	160997	0.0251324	39.7892
ENSMUSG00000016528	Mapkapk2	1319.86	3128.39	16347.3	25.9114	530448	8126.32	3646.07	6467.25	0.00664236	0.11709			5205.36	137172	0.0379477	26.352
ENSMUSG00000041390	Mdfic	252.591	84.3272	3.79199	1.36376	191.29	9067.51	2525.5	282.348	0.00156687	0.0502			85.5185	3016.66	0.0283487	35.275
ENSMUSG00000019179	Mdh2	4687.74	7503.61	6641.67	41482.8	700314	8543.57	6818.78	5843.11	0.0253943	0.248506			15078.9	180380	0.0835956	11.9624
ENSMUSG00000064351	mt-Co1	21261.2	14333.4	68544.1	65984	2.29587e+06	23048.3	29102.8	19286.6	0.0154682	0.178959			42530.7	591826	0.0718635	13.9153
ENSMUSG00000064358	mt-Co3	23917.2	18608.4	36192.7	51237.7	1.36696e+06	46411.5	48895	31255.1	0.0128879	0.174777			32489	373380	0.0870131	11.4925
ENSMUSG00000064341	mt-Nd1	40758.3	22122.3	91588	48890.7	4.22809e+06	25689.7	74180.4	51609.4	0.0042237	0.0865953			50839.8	1.09489e+06	0.0464337	21.5361
ENSMUSG00000064339	mt-Rnr2	57672.7	60810.4	326464	457010	1.84255e+07	172452	261809	65023.2	0.00688765	0.11709			225489	4.73119e+06	0.0476602	20.9819
ENSMUSG00000026480	Ncf2	808.872	3333.93	11065	24430.3	765.161	1321.13	281.83	1349.32	0.00909449	0.14367			9909.55	929.363	10.6627	0.0937846
ENSMUSG00000025204	Ndufb8	2011.44	4882.69	14134.7	4734.96	573.871	1.73491	1.68761	973.356	0.0128207	0.174777			6440.94	387.662	16.6148	0.0601873
ENSMUSG00000021606	Ndufs6	570.217	2389.77	2244.86	1.36376	117644	4378.91	113.913	4024.2	0.00914109	0.14367			1301.55	31540.1	0.0412666	24.2327
ENSMUSG00000058099	Nfam1	2753.53	2273.82	5280.35	12047.4	765.161	3.46982	1215.92	504.511	0.0256561	0.248506			5588.78	622.266	8.98135	0.111342
ENSMUSG00000021242	Npc2	11201.7	14763.3	6025.48	2417.94	405344	15612.5	8643.92	4832.6	0.0136957	0.175799			8602.1	108608	0.079203	12.6258
ENSMUSG00000094830	n-R5s194	2.32268	3.7646	9.47998	4.09127	1530.32	6.93964	7.59423	1.48604	0.000489523	0.0299574			4.91463	386.586	0.0127129	78.6601
ENSMUSG00000027455	Nsfl1c	454.664	540.597	5413.07	8009.35	382.581	0.867455	0.843803	302.409	0.00781054	0.130124			3604.42	171.675	20.9956	0.0476291
ENSMUSG00000018293	Pfn1	19289.8	15678.8	43579.5	57546.5	6.08533e+06	32913.9	52196	10960.3	0.000834201	0.0365731			34023.6	1.54535e+06	0.0220168	45.4199
ENSMUSG00000028961	Pgd	1981.24	796.59	12944	1.36376	765.161	511.799	68.3481	130.772	0.03425	0.306777			3930.79	369.02	10.652	0.0938793
ENSMUSG00000032068	Plet1	8560.81	11192.2	10471.6	10484.6	2.41255e+06	32807.2	5187.7	5702.68	0.000298838	0.0261962			10177.3	614063	0.0165737	60.3366
ENSMUSG00000019254	Ppp1r12c	97.5524	445.729	1.896	1.36376	573.871	5150.08	2132.29	1105.61	0.010839	0.158402			136.635	2240.46	0.0609853	16.3974
ENSMUSG00000046062	Ppp1r15b	923.845	3.01168	3.79199	2.72751	765.161	8321.5	10988.9	1710.43	0.00850447	0.138906			233.344	5446.49	0.042843	23.341
ENSMUSG00000022193	Psmb5	78.3904	24.8464	1.896	65.4603	191.29	194.31	348.491	881.222	0.0146693	0.178029			42.6483	403.828	0.10561	9.46881
ENSMUSG00000056211	R3hdm1	384.984	595.561	11755.2	14744.9	573.871	1.73491	1004.13	1403.57	0.0449189	0.374174			6870.17	745.824	9.21151	0.10856
ENSMUSG00000007815	Rhoa	19739.9	18506	42807.8	62432.8	2.34637e+06	38244.4	11433.5	20863.3	0.00952743	0.144297			35871.6	604227	0.0593678	16.8441
ENSMUSG00000060636	Rpl35a	426.792	1292.77	2396.54	58.6416	26589.3	10561.3	31.2207	800.233	0.0457336	0.377189			1043.68	9495.52	0.109913	9.09807
ENSMUSG00000036305	Rpl39-ps	639.317	2420.64	375.407	5287.29	185360	5173.5	5572.48	2044.79	0.00333388	0.0750573			2180.66	49537.8	0.0440202	22.7168
ENSMUSG00000069972	Rps13-ps2	1211.86	1112.06	9030.63	481.406	121852	5410.32	318.958	1584.86	0.0337491	0.305577			2958.99	32291.5	0.0916337	10.913
ENSMUSG00000039001	Rps21	17451.4	8431.21	25522	16017.3	1.13014e+06	23773.5	12734.7	10978.9	0.00655106	0.11709			16855.5	294407	0.0572523	17.4666
ENSMUSG00000001020	S100a4	771.129	298.91	1.896	6.81879	573.871	15032.1	7135.2	1.48604	0.0160822	0.182429			269.688	5685.67	0.047433	21.0824
ENSMUSG00000024653	Scgb1a1	1876.14	757.439	4163.61	10.9101	709304	5255.04	9086.08	18552.5	5.77e-05	0.0096092			1702.02	185549	0.00917289	109.017
ENSMUSG00000028249	Sdcbp	14760.6	7403.47	61532.7	30522.2	3.05567e+06	24821.4	27745.9	18499.7	0.00304299	0.0704114			28554.7	781684	0.0365298	27.3749
ENSMUSG00000019970	Sgk1	6923.9	4553.67	7434.2	61430.4	1.3662e+06	7649.22	32272.1	7954.03	0.0115138	0.162559			20085.6	353518	0.0568163	17.6006
ENSMUSG00000064493	Snora28	2.32268	2.25876	3.79199	2.72751	1339.03	4.33728	4.21902	1.48604	0.000190423	0.0226604			2.77524	337.269	0.00822857	121.528
ENSMUSG00000065734	Snord49a	3.48402	3.01168	5.68799	8.18254	1912.9	1.73491	5.90662	2.97208	0.000345928	0.0261962			5.09156	480.879	0.010588	94.4464
ENSMUSG00000064437	Snord49b	4.64535	6.02337	11.376	5.45503	1912.9	520.473	2.53141	59.4416	3.01e-05	0.0086008			6.87493	623.837	0.0110204	90.7409
ENSMUSG00000015837	Sqstm1	7882.59	7959.13	9971.04	7956.16	2.45617e+06	15498	3142.32	12748	0.000173952	0.0226604			8442.23	621889	0.0135751	73.6641
ENSMUSG00000026094	Stk17b	1873.24	123.479	4063.12	16284.6	1147.74	0.867455	1074.16	290.521	0.0502072	0.399706			5586.12	628.323	8.89052	0.112479
ENSMUSG00000026547	Tagln2	22856.3	34724.7	30715.1	9195.81	3.93943e+06	45243	40345.6	22017.2	0.000622274	0.0304914			24373	1.01176e+06	0.0240897	41.5115
ENSMUSG00000025503	Taldo1	9711.11	11701.9	36266.6	27382.9	3.25997e+06	16153.8	22391.2	9676.35	0.00129731	0.0459167			21265.6	827047	0.0257127	38.8913
ENSMUSG00000024308	Tapbp	5360.16	4222.38	5437.72	13895.3	382.581	1917.94	168.761	1979.41	0.0315413	0.295213			7228.89	1112.17	6.49979	0.153851
ENSMUSG00000035493	Tgfbi	8879.01	5808.79	11165.5	20400.4	688645	33416.1	10945	13814.2	0.00558099	0.105658			11563.4	186705	0.0619343	16.1462
ENSMUSG00000025544	Tm9sf2	1472	834.236	7811.5	19.0926	382.581	0.867455	0.843803	368.538	0.0319661	0.295864			2534.21	188.207	13.465	0.0742668
ENSMUSG00000049775	Tmsb4x	41938.8	33401.1	53825.4	64425.3	5.63522e+06	76331.7	44330.1	27794.9	0.00175856	0.0542548			48397.7	1.44592e+06	0.0334719	29.8758
ENSMUSG00000021281	Tnfaip2	12372.3	12741.7	30112.2	7152.91	1.71052e+06	27464.5	18133.3	12610.5	0.00186522	0.0554903			15594.8	442181	0.0352678	28.3545
ENSMUSG00000019505	Ubb	826.873	4417.39	7318.55	230.475	819105	6760.08	2808.18	5444.85	0.00038139	0.0264748			3198.32	208530	0.0153375	65.1997
ENSMUSG00000020163	Uqcr11	661.382	1712.9	18.96	15196.3	765.161	2.60237	29.5331	919.859	0.0503479	0.399706			4397.4	429.289	10.2434	0.0976234
ENSMUSG00000026728	Vim	11061.2	14160.2	25395	34306.7	1.62405e+06	18931.3	22592.8	14066.1	0.00519169	0.102968			21230.8	419911	0.0505601	19.7784
ENSMUSG00000098178	Yam1	600581	926562	547224	355533	1.52495e+07	486837	386650	476542	0.0503831	0.399706			607475	4.14987e+06	0.146384	6.83135
																22	83

## Sheet: >2fold <2fold
	Average	Average					male infection+protein > 2 fold	Average	Average	Fold	Fold			Female infection+Protein > 2 fold	Average	Average	Fold	Fold
Associated.Gene.Name	M-infection+protein	F-infection+protein	Minfec+protein/Finfec+protein	F infec+protein/M infect+protein	p.value		Associated.Gene.Name	M-infection+protein	F-infection+protein	M-infe+Protein	F-infec+Protein	p.value		Associated.Gene.Name	M-infection+protein	F-infection+protein	M-infe+Protein	F-infec+Protein	p.value
Abcg1	6790.71	226542	0.0299755	33.3606	0.00673871		Aco2	2551.17	299.394	8.52113	0.117355	0.0135218		Abcg1	6790.71	226542	0.0299755	33.3606	0.00673871
Aco2	2551.17	299.394	8.52113	0.117355	0.0135218		Acp5	2947.84	137.503	21.4383	0.0466454	0.00287691		Actb	267950	2.90212e+06	0.0923288	10.8309	0.0226665
Acp5	2947.84	137.503	21.4383	0.0466454	0.00287691		Afap1	8773.18	730.8	12.0049	0.0832993	0.0231298		Arhgdia	5685.48	123097	0.046187	21.6511	0.0137178
Actb	267950	2.90212e+06	0.0923288	10.8309	0.0226665		Atp6v1g1	8028.9	431.81	18.5936	0.0537819	0.0185158		Arpc3	20262.7	1.22739e+06	0.0165087	60.5741	0.000575351
Afap1	8773.18	730.8	12.0049	0.0832993	0.0231298		Dguok	625.301	96.6806	6.4677	0.154615	0.0204344		Arpc5	5147.59	77470.8	0.0664456	15.0499	0.036391
Arhgdia	5685.48	123097	0.046187	21.6511	0.0137178		Ehd1	11497.7	746.657	15.3988	0.06494	0.0146153		Arpp19	292.594	4223.25	0.0692818	14.4338	0.0233834
Arpc3	20262.7	1.22739e+06	0.0165087	60.5741	0.000575351		H2-Ab1	8569.67	1369.06	6.25955	0.159756	0.0420582		Atp6v1e1	4444.68	44322.2	0.100281	9.97197	0.0130086
Arpc5	5147.59	77470.8	0.0664456	15.0499	0.036391		Hba-a1	94029.1	10616.7	8.85675	0.112908	0.0230687		Bcl2a1d	22.0064	1374.59	0.0160094	62.4632	0.000238352
Arpp19	292.594	4223.25	0.0692818	14.4338	0.0233834		Iqsec1	6442.25	177.605	36.273	0.0275687	0.000517418		Bpifa1	2613.22	82282.8	0.031759	31.4871	0.0110979
Atp6v1e1	4444.68	44322.2	0.100281	9.97197	0.0130086		Itpripl2	5309.61	476.003	11.1546	0.0896493	0.021241		Ccl6	37931	234837	0.16152	6.19118	0.0475068
Atp6v1g1	8028.9	431.81	18.5936	0.0537819	0.0185158		Krt79	10436.6	1196.14	8.72518	0.114611	0.0153871		Ccl9	6470.84	351806	0.0183932	54.3679	0.00117613
Bcl2a1d	22.0064	1374.59	0.0160094	62.4632	0.000238352		Lta4h	2431.82	261.318	9.30598	0.107458	0.0402115		Cd47	4686	167186	0.0280286	35.6778	0.00370779
Bpifa1	2613.22	82282.8	0.031759	31.4871	0.0110979		Ncf2	9909.55	929.363	10.6627	0.0937846	0.00909449		Cln5	186.148	2107.37	0.0883317	11.321	0.0424082
Ccl6	37931	234837	0.16152	6.19118	0.0475068		Ndufb8	6440.94	387.662	16.6148	0.0601873	0.0128207		Cpd	1.62233	2158.74	0.000751519	1330.64	2.82e-10
Ccl9	6470.84	351806	0.0183932	54.3679	0.00117613		Nfam1	5588.78	622.266	8.98135	0.111342	0.0256561		Cstb	16445.8	439461	0.0374226	26.7218	0.00550056
Cd47	4686	167186	0.0280286	35.6778	0.00370779		Nsfl1c	3604.42	171.675	20.9956	0.0476291	0.00781054		Ctsb	12493.9	400783	0.0311736	32.0784	0.00300095
Cln5	186.148	2107.37	0.0883317	11.321	0.0424082		Pgd	3930.79	369.02	10.652	0.0938793	0.03425		Ctsd	49285.8	2.73242e+06	0.0180374	55.4403	0.000343328
Cpd	1.62233	2158.74	0.000751519	1330.64	2.82e-10		R3hdm1	6870.17	745.824	9.21151	0.10856	0.0449189		Cybb	12622.7	219950	0.0573889	17.425	0.0042622
Cstb	16445.8	439461	0.0374226	26.7218	0.00550056		Stk17b	5586.12	628.323	8.89052	0.112479	0.0502072		Dusp11	114.712	2414.14	0.0475168	21.0452	0.00941947
Ctsb	12493.9	400783	0.0311736	32.0784	0.00300095		Tapbp	7228.89	1112.17	6.49979	0.153851	0.0315413		Fam49b	10203.1	542819	0.0187964	53.2016	0.000744742
Ctsd	49285.8	2.73242e+06	0.0180374	55.4403	0.000343328		Tm9sf2	2534.21	188.207	13.465	0.0742668	0.0319661		Flna	16680.8	389188	0.0428605	23.3315	0.00257239
Cybb	12622.7	219950	0.0573889	17.425	0.0042622		Uqcr11	4397.4	429.289	10.2434	0.0976234	0.0503479		Fth1	81891.7	2.43899e+06	0.033576	29.7832	0.00134817
Dguok	625.301	96.6806	6.4677	0.154615	0.0204344									Gabarap	13271.1	561953	0.023616	42.3441	0.00129164
Dusp11	114.712	2414.14	0.0475168	21.0452	0.00941947					22				Gak	590.069	7617.24	0.0774649	12.9091	0.0149594
Ehd1	11497.7	746.657	15.3988	0.06494	0.0146153									Glul	14887.5	202928	0.0733633	13.6308	0.0271076
Fam49b	10203.1	542819	0.0187964	53.2016	0.000744742									Gm10036	80.3643	1068.91	0.0751834	13.3008	0.0222374
Flna	16680.8	389188	0.0428605	23.3315	0.00257239									Gm10263	4.69614	145.123	0.0323598	30.9025	0.0162062
Fth1	81891.7	2.43899e+06	0.033576	29.7832	0.00134817									Gm11361	3501.03	23860.6	0.146728	6.81532	0.0427338
Gabarap	13271.1	561953	0.023616	42.3441	0.00129164									Gm13341	232.435	2127.7	0.109242	9.15396	0.0271779
Gak	590.069	7617.24	0.0774649	12.9091	0.0149594									Gm22710	36710.5	1.76227e+06	0.0208314	48.0044	0.00137805
Glul	14887.5	202928	0.0733633	13.6308	0.0271076									Gm25117	1.48173	192.115	0.00771275	129.655	0.000575413
Gm10036	80.3643	1068.91	0.0751834	13.3008	0.0222374									Gm28437	234.638	10466.8	0.0224173	44.6083	0.00121865
Gm10263	4.69614	145.123	0.0323598	30.9025	0.0162062									Gm29216	61.6142	661.26	0.0931769	10.7323	0.0439627
Gm11361	3501.03	23860.6	0.146728	6.81532	0.0427338									Gm8019	5.71827	1199.05	0.00476901	209.687	3.1e-05
Gm13341	232.435	2127.7	0.109242	9.15396	0.0271779									Gm8623	1.92478	385.81	0.00498892	200.444	5.47e-05
Gm22710	36710.5	1.76227e+06	0.0208314	48.0044	0.00137805									Gnb2l1	33681.7	423643	0.0795049	12.5778	0.0149554
Gm25117	1.48173	192.115	0.00771275	129.655	0.000575413									Gns	18318.7	285362	0.0641948	15.5776	0.0189512
Gm28437	234.638	10466.8	0.0224173	44.6083	0.00121865									H2-K1	35135	1.05022e+06	0.033455	29.8909	0.00208439
Gm29216	61.6142	661.26	0.0931769	10.7323	0.0439627									Klf7	337.211	15939	0.0211564	47.2671	0.00219674
Gm8019	5.71827	1199.05	0.00476901	209.687	3.1e-05									Lamtor1	7135.13	363380	0.0196355	50.9283	0.00212285
Gm8623	1.92478	385.81	0.00498892	200.444	5.47e-05									Litaf	3899.86	81711.4	0.0477273	20.9524	0.0149605
Gnb2l1	33681.7	423643	0.0795049	12.5778	0.0149554									Lpl	55744.1	982395	0.056743	17.6233	0.00677825
Gns	18318.7	285362	0.0641948	15.5776	0.0189512									Lrrc17	1487.12	11594.6	0.12826	7.79665	0.0241425
H2-Ab1	8569.67	1369.06	6.25955	0.159756	0.0420582									Ltf	212.606	6970.92	0.0304989	32.788	0.00994302
H2-K1	35135	1.05022e+06	0.033455	29.8909	0.00208439									Lyz1	7.48289	147.673	0.0506721	19.7347	0.0328819
Hba-a1	94029.1	10616.7	8.85675	0.112908	0.0230687									Lyz2	67201.2	1.40595e+06	0.0477979	20.9214	0.00403896
Iqsec1	6442.25	177.605	36.273	0.0275687	0.000517418									Manf	4046.26	160997	0.0251324	39.7892	0.00219844
Itpripl2	5309.61	476.003	11.1546	0.0896493	0.021241									Mapkapk2	5205.36	137172	0.0379477	26.352	0.00664236
Klf7	337.211	15939	0.0211564	47.2671	0.00219674									Mdfic	85.5185	3016.66	0.0283487	35.275	0.00156687
Krt79	10436.6	1196.14	8.72518	0.114611	0.0153871									Mdh2	15078.9	180380	0.0835956	11.9624	0.0253943
Lamtor1	7135.13	363380	0.0196355	50.9283	0.00212285									mt-Co1	42530.7	591826	0.0718635	13.9153	0.0154682
Litaf	3899.86	81711.4	0.0477273	20.9524	0.0149605									mt-Co3	32489	373380	0.0870131	11.4925	0.0128879
Lpl	55744.1	982395	0.056743	17.6233	0.00677825									mt-Nd1	50839.8	1.09489e+06	0.0464337	21.5361	0.0042237
Lrrc17	1487.12	11594.6	0.12826	7.79665	0.0241425									mt-Rnr2	225489	4.73119e+06	0.0476602	20.9819	0.00688765
Lta4h	2431.82	261.318	9.30598	0.107458	0.0402115									Ndufs6	1301.55	31540.1	0.0412666	24.2327	0.00914109
Ltf	212.606	6970.92	0.0304989	32.788	0.00994302									Npc2	8602.1	108608	0.079203	12.6258	0.0136957
Lyz1	7.48289	147.673	0.0506721	19.7347	0.0328819									n-R5s194	4.91463	386.586	0.0127129	78.6601	0.000489523
Lyz2	67201.2	1.40595e+06	0.0477979	20.9214	0.00403896									Pfn1	34023.6	1.54535e+06	0.0220168	45.4199	0.000834201
Manf	4046.26	160997	0.0251324	39.7892	0.00219844									Plet1	10177.3	614063	0.0165737	60.3366	0.000298838
Mapkapk2	5205.36	137172	0.0379477	26.352	0.00664236									Ppp1r12c	136.635	2240.46	0.0609853	16.3974	0.010839
Mdfic	85.5185	3016.66	0.0283487	35.275	0.00156687									Ppp1r15b	233.344	5446.49	0.042843	23.341	0.00850447
Mdh2	15078.9	180380	0.0835956	11.9624	0.0253943									Psmb5	42.6483	403.828	0.10561	9.46881	0.0146693
mt-Co1	42530.7	591826	0.0718635	13.9153	0.0154682									Rhoa	35871.6	604227	0.0593678	16.8441	0.00952743
mt-Co3	32489	373380	0.0870131	11.4925	0.0128879									Rpl35a	1043.68	9495.52	0.109913	9.09807	0.0457336
mt-Nd1	50839.8	1.09489e+06	0.0464337	21.5361	0.0042237									Rpl39-ps	2180.66	49537.8	0.0440202	22.7168	0.00333388
mt-Rnr2	225489	4.73119e+06	0.0476602	20.9819	0.00688765									Rps13-ps2	2958.99	32291.5	0.0916337	10.913	0.0337491
Ncf2	9909.55	929.363	10.6627	0.0937846	0.00909449									Rps21	16855.5	294407	0.0572523	17.4666	0.00655106
Ndufb8	6440.94	387.662	16.6148	0.0601873	0.0128207									S100a4	269.688	5685.67	0.047433	21.0824	0.0160822
Ndufs6	1301.55	31540.1	0.0412666	24.2327	0.00914109									Scgb1a1	1702.02	185549	0.00917289	109.017	5.77e-05
Nfam1	5588.78	622.266	8.98135	0.111342	0.0256561									Sdcbp	28554.7	781684	0.0365298	27.3749	0.00304299
Npc2	8602.1	108608	0.079203	12.6258	0.0136957									Sgk1	20085.6	353518	0.0568163	17.6006	0.0115138
n-R5s194	4.91463	386.586	0.0127129	78.6601	0.000489523									Snora28	2.77524	337.269	0.00822857	121.528	0.000190423
Nsfl1c	3604.42	171.675	20.9956	0.0476291	0.00781054									Snord49a	5.09156	480.879	0.010588	94.4464	0.000345928
Pfn1	34023.6	1.54535e+06	0.0220168	45.4199	0.000834201									Snord49b	6.87493	623.837	0.0110204	90.7409	3.01e-05
Pgd	3930.79	369.02	10.652	0.0938793	0.03425									Sqstm1	8442.23	621889	0.0135751	73.6641	0.000173952
Plet1	10177.3	614063	0.0165737	60.3366	0.000298838									Tagln2	24373	1.01176e+06	0.0240897	41.5115	0.000622274
Ppp1r12c	136.635	2240.46	0.0609853	16.3974	0.010839									Taldo1	21265.6	827047	0.0257127	38.8913	0.00129731
Ppp1r15b	233.344	5446.49	0.042843	23.341	0.00850447									Tgfbi	11563.4	186705	0.0619343	16.1462	0.00558099
Psmb5	42.6483	403.828	0.10561	9.46881	0.0146693									Tmsb4x	48397.7	1.44592e+06	0.0334719	29.8758	0.00175856
R3hdm1	6870.17	745.824	9.21151	0.10856	0.0449189									Tnfaip2	15594.8	442181	0.0352678	28.3545	0.00186522
Rhoa	35871.6	604227	0.0593678	16.8441	0.00952743									Ubb	3198.32	208530	0.0153375	65.1997	0.00038139
Rpl35a	1043.68	9495.52	0.109913	9.09807	0.0457336									Vim	21230.8	419911	0.0505601	19.7784	0.00519169
Rpl39-ps	2180.66	49537.8	0.0440202	22.7168	0.00333388									Yam1	607475	4.14987e+06	0.146384	6.83135	0.0503831
Rps13-ps2	2958.99	32291.5	0.0916337	10.913	0.0337491
Rps21	16855.5	294407	0.0572523	17.4666	0.00655106													83
S100a4	269.688	5685.67	0.047433	21.0824	0.0160822
Scgb1a1	1702.02	185549	0.00917289	109.017	5.77e-05
Sdcbp	28554.7	781684	0.0365298	27.3749	0.00304299
Sgk1	20085.6	353518	0.0568163	17.6006	0.0115138
Snora28	2.77524	337.269	0.00822857	121.528	0.000190423
Snord49a	5.09156	480.879	0.010588	94.4464	0.000345928
Snord49b	6.87493	623.837	0.0110204	90.7409	3.01e-05
Sqstm1	8442.23	621889	0.0135751	73.6641	0.000173952
Stk17b	5586.12	628.323	8.89052	0.112479	0.0502072
Tagln2	24373	1.01176e+06	0.0240897	41.5115	0.000622274
Taldo1	21265.6	827047	0.0257127	38.8913	0.00129731
Tapbp	7228.89	1112.17	6.49979	0.153851	0.0315413
Tgfbi	11563.4	186705	0.0619343	16.1462	0.00558099
Tm9sf2	2534.21	188.207	13.465	0.0742668	0.0319661
Tmsb4x	48397.7	1.44592e+06	0.0334719	29.8758	0.00175856
Tnfaip2	15594.8	442181	0.0352678	28.3545	0.00186522
Ubb	3198.32	208530	0.0153375	65.1997	0.00038139
Uqcr11	4397.4	429.289	10.2434	0.0976234	0.0503479
Vim	21230.8	419911	0.0505601	19.7784	0.00519169
Yam1	607475	4.14987e+06	0.146384	6.83135	0.0503831
			22	83

## Sheet: M infection vs infection+protei
		M-Infec-1	M-Infec-2	M-Infec-3	M-Infec-4	M-Infec+Protein-1	M-Infec+Protein-2	M-Infec+Protein-3	M-Infec+Protein-4					Average	Average
name	Associated.Gene.Name	X01	X02	X03	X04	X09	X10	X11	X12	p.value	q.value			M-infection alone	M-Infec+Protein-	M-infe/M-infec+protein	M-infec+protein/M-infe
ENSMUSG00000059248	2020-09-09	59844.3	628589	4850.14	2607.43	3539.81	6957.1	6328.66	654.336	0.000923087	0.0361995			173973	4369.97	39.8109	0.0251187
ENSMUSG00000036275	9530068E07Rik	97.9448	286.026	1758.43	422.552	535.37	5184.94	2.02712	35364	0.0139636	0.104753			641.239	10271.6	0.0624285	16.0183
ENSMUSG00000029580	Actb	2.09798e+06	6.00663e+06	143203	134675	145418	141394	430732	433194	0.0122155	0.100769			2.09562e+06	287684	7.28445	0.137279
ENSMUSG00000029094	Afap1	440.752	423985	4295.08	1705.42	3609.4	7201.51	9018.64	18447.3	0.0426496	0.174977			107607	9569.21	11.2451	0.0889277
ENSMUSG00000069833	Ahnak	538.696	300327	984.791	6042.49	8913.89	3470.33	6.08135	9786.88	0.0407267	0.172892			76973.2	5544.29	13.8833	0.0720289
ENSMUSG00000045165	AI467606	244.862	95.3419	754.758	1.12681	688.475	783.309	2785.26	7459.43	0.0176066	0.11315			274.022	2929.12	0.0935511	10.6893
ENSMUSG00000011096	Akt1s1	42361.1	381.367	1134.71	1019.76	840.586	532.172	4133.29	528.439	0.0464674	0.181055			11224.2	1508.62	7.44006	0.134407
ENSMUSG00000030695	Aldoa	1028.42	355434	5887	4887.52	5152.88	11639.8	6784.76	6008.3	0.0237954	0.133536			91809.3	7396.42	12.4127	0.0805629
ENSMUSG00000064210	Ano6	211414	1811.5	3897.96	3670.57	1027.99	3880.67	2.02712	7379.92	0.0196244	0.121039			55198.5	3072.65	17.9644	0.0556655
ENSMUSG00000015749	Anp32e	293.834	667.393	2401.61	289.026	2382.07	1750.49	14637.8	32657.2	0.00296407	0.0517277			912.965	12856.9	0.0710098	14.0826
ENSMUSG00000032231	Anxa2	391241	1.91322e+06	33812.5	33621.1	33133.8	43998.3	46919.6	101836	0.0122254	0.100769			592975	56472	10.5003	0.0952351
ENSMUSG00000022892	App	320133	208322	11034.1	9482.07	8365.1	10168.1	11542.4	25442.9	0.0186301	0.116177			137243	13879.6	9.88807	0.101132
ENSMUSG00000020440	Arf5	58081.3	619436	3575.23	6661.67	2096.74	3340.27	845.308	15571.5	0.0021042	0.0429724			171939	5463.47	31.4706	0.0317757
ENSMUSG00000036452	Arhgap26	48.9724	95.3419	1113.54	751.016	649.205	527.687	10218.7	16534	0.00521373	0.0760907			502.218	6982.4	0.0719263	13.9031
ENSMUSG00000030654	Arl6ip1	33497.1	637646	5202.63	5345.56	4354.54	3209.47	6533.4	8.28274	0.00128559	0.0361995			170423	3526.42	48.3274	0.0206922
ENSMUSG00000006304	Arpc2	75319.6	1.2035e+06	15826.5	8319.77	10350.5	11172.6	7169.91	22542.3	0.00193165	0.0412834			325741	12808.8	25.431	0.0393221
ENSMUSG00000025393	Atp5b	195.89	858.077	3928.29	1562.88	967.345	2855.94	15517.6	20097.2	0.0406255	0.172892			1636.28	9859.52	0.16596	6.02556
ENSMUSG00000016252	Atp5e	1616.09	239403	5731.93	3278.44	3394.16	1770.67	10078.8	344.562	0.0141713	0.104753			62507.5	3897.05	16.0397	0.0623454
ENSMUSG00000018770	Atp5g3	832874	749006	18200	11351.4	11296.5	9547.7	11368.1	8.28274	0.000608542	0.0328971			402858	8055.13	50.0126	0.019995
ENSMUSG00000031007	Atp6ap2	261855	2002.18	4217.84	3207.45	3333.02	4599.7	11435	1.65655	0.0362347	0.167335			67820.7	4842.33	14.0058	0.071399
ENSMUSG00000006273	Atp6v1b2	1224.31	716303	5928.2	5121.33	6699.83	8128.32	33609.6	16211	0.0395051	0.172882			182144	16162.2	11.2698	0.0887328
ENSMUSG00000002602	Axl	254559	1430.13	6157.66	4046.92	4971.93	6914.49	6600.29	5632.26	0.0249869	0.135876			66548.3	6029.74	11.0367	0.090607
ENSMUSG00000060802	B2m	356715	293176	19918.4	6474.06	9069.48	21618.7	51798.9	9299.86	0.0461989	0.181055			169071	22946.7	7.36797	0.135723
ENSMUSG00000028413	B4galt1	636.641	313770	1872.3	15410.8	2128.06	3051.77	9973.41	10545.6	0.0242936	0.134493			82922.4	6424.7	12.9068	0.0774785
ENSMUSG00000017929	B4galt5	115134	1.11054e+06	6.29442	375.226	0.497094	0.747432	16616.3	3.31309	0.00882537	0.0871193			306514	4155.21	73.7663	0.0135563
ENSMUSG00000030256	Bhlhe41	148680	578916	867.486	1931.91	3241.55	1638.37	6458.39	1.65655	0.00112281	0.0361995			182599	2834.99	64.4089	0.0155258
ENSMUSG00000001999	Blvra	195.89	95.3419	399.982	415.791	820.205	2917.23	13979	15916.1	3.62e-05	0.0111022			276.751	8408.13	0.0329147	30.3816
ENSMUSG00000024335	Brd2	195.89	572.051	1889.47	2135.86	2542.64	4628.1	6121.89	10040.3	0.035005	0.162473			1198.32	5833.24	0.205429	4.86786
ENSMUSG00000029767	Calu	195.89	572.051	1539.27	2436.72	2970.63	1715.36	13036.4	9306.48	0.0283726	0.1438			1185.98	6757.21	0.175514	5.69757
ENSMUSG00000020368	Canx	440.752	476.709	712.986	1606.26	3001.45	3932.99	10194.4	5773.07	0.00503996	0.0760907			809.177	5725.47	0.141329	7.07567
ENSMUSG00000001794	Capns1	50539.5	18496.3	4154.32	247.334	1227.32	1960.51	14.1898	4760.92	0.0368822	0.169474			18359.4	1990.74	9.2224	0.108432
ENSMUSG00000018927	Ccl6	787868	931490	65737.2	15138.1	24949.6	31803.2	50175.2	52976.4	0.00852042	0.0871193			450058	39976.1	11.2582	0.0888243
ENSMUSG00000007739	Cct4	267340	1906.84	4002.68	1373.58	1059.31	9204.63	4.05423	11137	0.0459703	0.181055			68655.9	5351.24	12.8299	0.0779429
ENSMUSG00000019818	Cd164	244421	2288.2	8724.64	4109.46	8274.63	8883.98	2.02712	9.93928	0.040977	0.172892			64885.9	4292.64	15.1156	0.0661568
ENSMUSG00000060703	Cd302	222873	2.59463e+06	4564.6	1178.07	2692.76	5359.09	10332.2	24891.3	0.000211988	0.0194817			705812	10818.8	65.2392	0.0153282
ENSMUSG00000005087	Cd44	274050	1.67029e+06	27052.3	29056.4	22690.4	20371.3	29527	22393.2	0.00134472	0.0361995			500113	23745.4	21.0614	0.0474802
ENSMUSG00000055447	Cd47	8912.98	281926	2616.19	2486.86	2386.05	1242.23	15712.2	11.5958	0.0274279	0.141608			73985.5	4838.01	15.2925	0.0653914
ENSMUSG00000025351	Cd63	131736	1.13257e+06	4000.96	6034.04	8113.07	5930.13	21019.2	6.62619	0.00350465	0.0596439			318584	8767.25	36.338	0.0275194
ENSMUSG00000024610	Cd74	208476	1.10644e+06	5351.4	2540.38	1584.24	6390.54	4865.08	17957	0.000704946	0.0340971			330702	7699.21	42.9528	0.0232814
ENSMUSG00000006699	Cdc42	293.834	476.709	3506.57	2231.07	4104.5	7819.63	19930.6	20842.7	0.0113843	0.0996396			1627.05	13174.4	0.123501	8.0971
ENSMUSG00000058793	Cds2	97.9448	95.3419	1.71666	1420.34	949.449	2245.29	2.02712	15135.9	0.0388	0.172882			403.835	4583.16	0.0881129	11.3491
ENSMUSG00000056501	Cebpb	440556	976491	12032.6	63469	41846.4	30019.1	58794.5	55366.8	0.0253376	0.136171			373137	46506.7	8.0233	0.124637
ENSMUSG00000068267	Cenpb	88150.3	511795	4895.92	827.638	873.394	3817.88	8.10847	4.96964	0.000206803	0.0194817			151417	1176.09	128.746	0.00776721
ENSMUSG00000040809	Chil3	1.80855e+06	3.91531e+06	68151.4	15401.7	39258.5	44034.2	130558	96384.5	0.00122487	0.0361995			1.45185e+06	77558.9	18.7194	0.0534206
ENSMUSG00000000743	Chmp1a	146.917	572.051	267.799	1749.93	480.193	1432.08	5469.16	16973	0.0123905	0.100769			684.174	6088.6	0.11237	8.8992
ENSMUSG00000038467	Chmp4b	440.752	286.026	2391.88	1218.08	3160.52	8016.96	7009.77	12125.9	0.00934159	0.0894263			1084.18	7578.29	0.143064	6.98986
ENSMUSG00000049550	Clip1	48.9724	95.3419	0.57222	390.438	906.699	333.355	4.05423	11880.8	0.00717629	0.0824377			133.831	3281.22	0.0407871	24.5176
ENSMUSG00000034807	Colgalt1	207202	516562	5932.21	980.884	2931.36	2318.53	19768.4	5731.65	0.00451535	0.0741002			182669	7687.5	23.7619	0.0420842
ENSMUSG00000031827	Cotl1	323169	5720.51	15325.2	12286.7	11638	9676.26	10624.1	9384.34	0.0313131	0.150664			89125.3	10330.7	8.62726	0.115912
ENSMUSG00000041697	Cox6a1	159405	1430.13	5365.14	2861.52	2092.77	2141.39	8301.04	39.7571	0.0230659	0.133536			42265.5	3143.74	13.4443	0.0743808
ENSMUSG00000071713	Csf2rb	538.696	346472	4943.41	5366.41	4182.05	7713.5	9865.98	9747.12	0.0317787	0.15132			89330.2	7877.16	11.3404	0.0881803
ENSMUSG00000030560	Ctsc	538.696	591692	7549.87	1.69021	6107.79	4905.4	7246.94	13209.3	0.0272011	0.141231			149945	7867.36	19.0592	0.0524681
ENSMUSG00000007891	Ctsd	884148	376410	38630	16486.9	26576.1	60548.7	74579.6	42939.4	0.0479619	0.183932			328919	51161	6.42909	0.155543
ENSMUSG00000032359	Ctsh	259946	450490	2906.31	2811.94	2009.75	4551.86	19411.7	11961.9	0.00741012	0.0840728			179038	9483.8	18.8783	0.0529707
ENSMUSG00000028111	Ctsk	193931	658431	4679.62	5573.18	5316.42	5003.31	5850.26	39079.6	0.0118111	0.100769			215654	13812.4	15.613	0.064049
ENSMUSG00000038642	Ctss	931553	1.26614e+06	30027.8	16247.4	14233.8	38219.9	50183.3	48440.7	0.00462725	0.0746043			560992	37769.4	14.8531	0.0673262
ENSMUSG00000016256	Ctsz	144077	1.67029e+06	6237.2	4031.71	3669.05	3558.52	10654.5	6.62619	0.000138856	0.0159511			456160	4472.18	101.999	0.00980398
ENSMUSG00000006519	Cyba	225371	228725	8128.39	5712.9	4069.21	7524.4	20429.3	10698	0.0164556	0.108797			116984	10680.2	10.9534	0.0912961
ENSMUSG00000015340	Cybb	256273	497303	10054.5	6421.66	11010.1	11510.5	16685.2	12667.6	0.00699115	0.0817867			192513	12968.3	14.8448	0.0673635
ENSMUSG00000052974	Cyp2f2	369350	3.0006e+06	1893.48	4.50722	1564.85	2.2423	7628.04	8688.59	0.000103098	0.0159511			842962	4470.93	188.543	0.00530384
ENSMUSG00000000346	Dazap2	44271.1	1.05667e+06	9281.41	3509.43	7118.88	17741.8	4861.03	40454.5	0.0133375	0.104079			278434	17544.1	15.8706	0.0630098
ENSMUSG00000019432	Ddx39b	190062	710201	1693.2	3027.73	2973.12	1619.69	2.02712	3212.04	0.000127413	0.0159511			226246	1951.72	115.921	0.00862653
ENSMUSG00000032097	Ddx6	107054	1144.1	634.592	2747.15	1446.05	906.635	1157.48	4888.47	0.0159613	0.108797			27894.9	2099.66	13.2854	0.0752704
ENSMUSG00000038633	Degs1	293.834	1144.1	911.547	3343.79	944.479	3641.49	12138.4	12409.2	0.0437115	0.176188			1423.32	7283.38	0.19542	5.11718
ENSMUSG00000024456	Diap1	188397	858.077	3168.38	1031.59	3049.67	2557.71	4.05423	6530.11	0.0260217	0.139034			48363.7	3035.39	15.9333	0.0627616
ENSMUSG00000018707	Dync1h1	167143	1239.44	3348.63	2455.31	311.678	5006.3	2.02712	1.65655	0.00984732	0.0931842			43546.5	1330.42	32.7315	0.0305516
ENSMUSG00000072596	Ear2	309555	560038	13093.5	11375.1	11300.9	14338	13533	24354.6	0.00703063	0.0817867			223515	15881.6	14.0738	0.0710539
ENSMUSG00000005610	Eif4g2	209161	1.35548e+06	7818.24	2164.59	6478.13	7486.28	17824.4	6.62619	0.00144839	0.0361995			393655	7948.87	49.5234	0.0201925
ENSMUSG00000028906	Epb4.1	48.9724	95.3419	881.219	11.8315	69.0961	465.65	11943.8	2580.9	0.0113018	0.0996396			259.341	3764.85	0.0688848	14.517
ENSMUSG00000035203	Epn1	97.9448	286.026	1446.57	1426.54	488.146	1356.59	4183.97	17995.1	0.0253058	0.136171			814.27	6005.94	0.135577	7.37587
ENSMUSG00000022378	Fam49b	71597.7	493585	7288.94	4328.62	2203.12	2478.48	6770.57	35723.4	0.0238302	0.133536			144200	11793.9	12.2267	0.0817885
ENSMUSG00000038274	Fau	636.641	497112	1972.44	4106.08	4080.64	4015.95	4538.71	11657.1	0.0108295	0.0982875			125957	6073.11	20.7401	0.0482158
ENSMUSG00000024661	Fth1	1.6344e+06	4.76452e+06	50704.4	20838	38912.5	91101.5	142579	69218.8	0.00111553	0.0361995			1.61762e+06	85453	18.9299	0.0528265
ENSMUSG00000030530	Furin	1273.28	689131	4905.64	30589.4	2171.31	4623.61	8309.15	24586.5	0.0119037	0.100769			181475	9922.64	18.289	0.0546778
ENSMUSG00000030795	Fus	381005	6006.54	1864.87	19997.4	5019.65	1450.02	4248.84	20171.8	0.0202159	0.122226			102219	7722.57	13.2363	0.0755496
ENSMUSG00000030161	Gabarapl1	685.614	95.3419	2183.02	427.623	235.125	2818.57	3405.56	12513.6	0.0498934	0.187918			847.9	4743.2	0.178761	5.59406
ENSMUSG00000021102	Glrx5	48.9724	95.3419	1038.01	925.107	446.39	2007.6	7469.92	8466.61	0.0139186	0.104753			526.857	4597.63	0.114593	8.72652
ENSMUSG00000060143	Gm10076	165233	1430.13	4423.83	1550.48	1993.35	818.438	7926.03	429.046	0.0145364	0.106024			43159.3	2791.71	15.4598	0.0646839
ENSMUSG00000090136	Gm10177	636.641	24502.9	620.859	923.98	607.449	1698.91	381.098	16.5655	0.0209782	0.125188			6671.08	676.006	9.86838	0.101334
ENSMUSG00000087412	Gm15501	48.9724	1144.1	2.8611	0.563403	2.98256	12.7063	4.05423	8.28274	0.00797126	0.0851812			299.125	7.00647	42.6927	0.0234232
ENSMUSG00000078193	Gm2000	61362.4	97916.1	1891.19	207.896	2584.39	2714.67	1917.65	8806.2	0.0291401	0.144935			40344.4	4005.73	10.0717	0.0992884
ENSMUSG00000076258	Gm23935	69247	9820.21	533.309	313.815	159.07	287.761	58.7864	41.4137	1.62e-06	0.00149003			19978.6	136.758	146.087	0.00684523
ENSMUSG00000101111	Gm28437	2595.54	2097.52	425.732	363.958	189.393	142.76	54.7321	634.458	0.0507114	0.190219			1370.69	255.335	5.36818	0.186283
ENSMUSG00000000594	Gm2a	115036	327595	8408.2	2690.81	4469.37	5022	8744.98	19489.3	0.0157074	0.108797			113432	9431.41	12.0271	0.0831456
ENSMUSG00000087235	Gm4750	489.724	286.026	169.377	254.095	770.993	618.874	1179.78	2839.32	0.0491207	0.186326			299.805	1352.24	0.22171	4.5104
ENSMUSG00000062458	Gm8623	97.9448	286.026	3.43332	0.563403	1.98838	0.747432	2.02712	3.31309	0.0198584	0.121666			96.9918	2.019	48.0394	0.0208162
ENSMUSG00000029064	Gnb1	1175.34	806020	9589.27	12188.1	9909.07	3742.39	11992.4	1.65655	0.0077284	0.0845524			207243	6411.39	32.3242	0.0309365
ENSMUSG00000029713	Gnb2	271993	414165	9838.18	7172.12	8192.61	12089	38.5152	2731.65	0.00245134	0.0453691			175792	5762.93	30.5039	0.0327827
ENSMUSG00000020372	Gnb2l1	2644.51	1.3488e+06	22900.8	11798.8	17152.2	21199.4	67393.5	36806.8	0.0417944	0.173797			346536	35638	9.72379	0.102841
ENSMUSG00000063856	Gpx1	253481	1.11121e+06	15072.3	6150.67	11013.1	11349	300.013	34830.6	0.0041678	0.0696401			346478	14373.2	24.1059	0.0414836
ENSMUSG00000034708	Grn	389820	171043	10130	8650.48	10586.1	8861.55	13618.2	727.224	0.00586195	0.0770477			144911	8448.27	17.1528	0.0582997
ENSMUSG00000052305	Hbb-bs	492907	5.44802e+06	143750	2290.23	55740.6	16593	385817	63278.4	0.0155676	0.108797			1.52174e+06	130357	11.6736	0.0856631
ENSMUSG00000073940	Hbb-bt	41234.8	2.82698e+06	48284.5	7267.89	42969.8	14171.3	203389	27720.7	0.0317042	0.15132			730942	72062.6	10.1432	0.0985887
ENSMUSG00000008730	Hipk1	146.917	381.367	2981.27	1093.56	3256.46	5969.74	8019.27	5054.13	0.0413694	0.172892			1150.78	5574.9	0.206421	4.84446
ENSMUSG00000040681	Hmgn1	146.917	572.051	1753.85	2578.13	0.994188	151.729	10.1356	38.1006	0.00144342	0.0361995			1262.74	50.2398	25.1342	0.0397864
ENSMUSG00000020358	Hnrnpab	50049.8	193830	2287.74	1780.35	3895.23	1233.26	6012.43	10764.2	0.0205935	0.123695			61987	5476.29	11.3192	0.0883458
ENSMUSG00000031839	Hsbp1	48.9724	95.3419	218.588	221.981	4.97094	2449.33	2.02712	4898.41	0.0303689	0.148452			146.221	1838.69	0.0795246	12.5747
ENSMUSG00000026864	Hspa5	324099	751866	7228.29	8656.12	6597.43	11543.3	2004.82	44314.3	0.00879805	0.0871193			272962	16115	16.9384	0.0590373
ENSMUSG00000037851	Iars	48.9724	95.3419	1738.41	2.25361	0.497094	618.874	2201.45	26720.1	0.0284783	0.1438			471.243	7385.23	0.0638089	15.6718
ENSMUSG00000073889	Il11ra1	97.9448	286.026	569.359	1828.8	1454.5	3119.03	11151.2	10174.5	0.00645691	0.0789244			695.534	6474.8	0.107422	9.30912
ENSMUSG00000030536	Iqgap1	155096	504072	13531.3	8362.02	8385.48	17422.6	28941.1	39210.5	0.0478399	0.183932			170265	23489.9	7.24844	0.137961
ENSMUSG00000034312	Iqsec1	342.807	95.3419	2508.61	814.117	1419.2	2887.33	7662.5	17049.2	0.0163898	0.108797			940.22	7254.55	0.129604	7.71581
ENSMUSG00000025809	Itgb1	166457	1144.1	677.509	1917.26	2890.1	0.747432	289.878	5855.89	0.0240459	0.133928			42549	2259.16	18.834	0.0530954
ENSMUSG00000026223	Itm2c	151668	1811.5	6014.61	2364.6	5258.26	2955.35	18.244	9.93928	0.0160903	0.108797			40464.6	2060.45	19.6387	0.0509198
ENSMUSG00000023150	Ivns1abp	146.917	381.367	1745.27	1019.2	0.497094	3853.76	6529.34	18202.1	0.0411099	0.172892			823.188	7146.43	0.115189	8.68141
ENSMUSG00000021375	Kif13a	1273.28	381.367	0.57222	938.629	11.9303	14.9486	8.10847	41.4137	0.00192541	0.0412834			648.463	19.1003	33.9505	0.0294547
ENSMUSG00000000078	Klf6	293.834	286.026	1945.55	1677.25	2535.18	1131.61	3849.49	26718.4	0.0162861	0.108797			1050.66	8558.68	0.12276	8.14597
ENSMUSG00000030187	Klra2	244.862	286.026	4.57776	865.95	2908.99	1732.55	2.02712	10078.4	0.029139	0.144935			350.354	3680.5	0.0951919	10.5051
ENSMUSG00000020585	Laptm4a	297262	76940.9	6800.84	2693.63	2108.18	843.851	8.10847	29256.3	0.046495	0.181055			95924.5	8054.1	11.91	0.083963
ENSMUSG00000004383	Large	97.9448	190.684	0.57222	400.016	934.04	13.4538	7413.17	10775.8	0.0022013	0.0436488			172.304	4784.12	0.0360158	27.7656
ENSMUSG00000021998	Lcp1	383111	1.32554e+06	13462.6	10573.4	13906.2	16697.6	33155.5	73403.3	0.0128408	0.102322			433171	34290.7	12.6323	0.0791619
ENSMUSG00000063229	Ldha	60529.9	72936.5	829.719	1311.6	1421.19	909.625	2.02712	1346.77	0.00145743	0.0361995			33901.9	919.904	36.8538	0.0271343
ENSMUSG00000037295	Ldlrap1	195.89	476.709	662.631	1357.8	357.908	1311.74	6304.33	9404.22	0.0233224	0.133536			673.258	4344.55	0.154966	6.45303
ENSMUSG00000019920	Lims1	29726.2	858.077	834.869	287.899	463.292	1109.94	2.02712	77.8577	0.00640144	0.0789244			7926.77	413.278	19.1802	0.052137
ENSMUSG00000039883	Lrrc17	8423.25	73794.6	1078.64	1206.25	516.978	1303.52	1881.16	2759.81	0.00866197	0.0871193			21125.7	1615.37	13.0779	0.0764646
ENSMUSG00000020922	Lsm12	293.834	95.3419	4.00554	118.315	135.21	856.557	5696.2	1.65655	0.0238007	0.133536			127.874	1672.41	0.0764612	13.0785
ENSMUSG00000018819	Lsp1	1077.39	286.026	4033.01	600.587	5270.69	3139.96	10.1356	44647.3	0.0422678	0.174296			1499.25	13267	0.113006	8.84908
ENSMUSG00000026980	Ly75	116212	1048.76	2828.48	1832.75	2824.99	5052.64	5039.41	53.0095	0.0457959	0.181055			30480.4	3242.51	9.40024	0.10638
ENSMUSG00000069515	Lyz1	293.834	572.051	2.8611	6.76083	6.95932	5.23202	16.2169	1.65655	0.0133638	0.104079			218.877	7.5162	29.1207	0.0343399
ENSMUSG00000069516	Lyz2	776751	1.33774e+06	59646.5	16835.6	41165.3	75337.4	88386.3	75503.8	0.0248626	0.135876			547744	70098.2	7.81395	0.127976
ENSMUSG00000032575	Manf	636.641	286.026	973.919	463.117	1164.19	1786.36	7403.03	7411.39	0.00597223	0.0770477			589.926	4441.24	0.132829	7.52848
ENSMUSG00000063065	Mapk3	1811.98	609711	5559.12	5897.7	2469.56	8650.03	2424.43	10971.3	0.00521623	0.0760907			155745	6128.83	25.4118	0.0393517
ENSMUSG00000027763	Mbnl1	303629	819082	5696.45	1377.52	4141.29	7570.74	20388.7	56653.9	0.0237262	0.133536			282446	22188.7	12.7293	0.0785589
ENSMUSG00000013974	Mcemp1	146.917	667.393	1252.02	2007.97	3407.58	2095.05	7828.72	12533.4	0.0167724	0.109485			1018.57	6466.2	0.157523	6.34829
ENSMUSG00000038612	Mcl1	440.752	468224	2941.21	6960.28	2312.48	10123.2	44.5966	21180.6	0.0382953	0.172882			119642	8415.23	14.2173	0.070337
ENSMUSG00000019179	Mdh2	188495	1.08814e+06	6742.47	4344.4	4013.04	7448.91	7100.99	50388.8	0.00832868	0.086978			321930	17237.9	18.6756	0.0535457
ENSMUSG00000030557	Mef2a	40989.9	347616	1040.3	389.875	479.199	1959.02	8925.39	9566.56	0.0136084	0.104753			97509.1	5232.54	18.6351	0.0536621
ENSMUSG00000009569	Mkl2	97.9448	190.684	1347.01	154.372	656.661	4.48459	5757.01	11430.2	0.0267509	0.139682			447.502	4462.08	0.10029	9.97109
ENSMUSG00000029922	Mkrn1	293.834	7055.3	2470.27	461.99	344.486	840.861	145.952	1.65655	0.039022	0.172882			2570.35	333.239	7.71323	0.129647
ENSMUSG00000022558	Mroh1	195.89	190.684	1.71666	25.9165	966.351	1473.19	5718.5	1.65655	0.00603638	0.0770477			103.552	2039.92	0.0507625	19.6996
ENSMUSG00000039640	Mrpl12	391.779	85235.6	1565.59	757.777	121.291	2405.24	4.05423	2209.83	0.0158626	0.108797			21987.7	1185.1	18.5534	0.0538985
ENSMUSG00000031207	Msn	237908	103923	5349.11	6948.44	6925.02	8065.54	23127.4	1093.32	0.0324503	0.153652			88532	9802.81	9.03129	0.110726
ENSMUSG00000031765	Mt1	416706	1.28292e+06	7830.83	5667.27	6104.31	7661.18	8359.83	10616.8	0.000124548	0.0159511			428281	8185.53	52.3217	0.0191125
ENSMUSG00000064358	mt-Co3	794283	1.19911e+06	30363.1	11434.3	20474.8	18472.8	38695.6	62238.1	0.00567642	0.0770477			508799	34970.3	14.5494	0.0687312
ENSMUSG00000064370	mt-Cytb	688013	2.76148e+06	30664.1	15780.3	21518.2	21197.9	46644	29910.6	0.000385997	0.0236488			873985	29817.7	29.311	0.0341169
ENSMUSG00000064341	mt-Nd1	410095	1.00729e+06	24941.4	13704.8	34892	21961	97921.9	59387.2	0.0492679	0.186326			364007	53540.5	6.79872	0.147087
ENSMUSG00000029840	Mtpn	587.669	476.709	2004.49	1604.01	384.254	5391.23	10103.1	16837.1	0.0183299	0.115609			1168.22	8178.94	0.142832	7.00121
ENSMUSG00000064353	mt-Td	489.724	95.3419	478.948	318.886	160.561	8.96918	6059.05	4855.34	0.0378635	0.17226			345.725	2770.98	0.124766	8.01498
ENSMUSG00000024048	Myl12a	275813	433519	4588.63	1210.75	3297.72	3769.3	20573.2	3.31309	0.00993695	0.0931842			178783	6910.89	25.8697	0.0386552
ENSMUSG00000048612	Myof	166849	2955.6	14727.8	4495.39	4610.05	6786.68	60.8135	139.15	0.0141257	0.104753			47256.9	2899.17	16.3001	0.0613492
ENSMUSG00000002881	Nab1	293.834	95.3419	14.3055	186.486	303.724	2.2423	831.118	7230.83	0.0148257	0.106444			147.492	2091.98	0.0705036	14.1837
ENSMUSG00000026480	Ncf2	195.89	667.393	425.732	1393.29	692.452	3309.63	11830.3	29675.4	0.00117285	0.0361995			670.577	11376.9	0.0589419	16.9659
ENSMUSG00000058099	Nfam1	146.917	95.3419	628.298	1564.57	2357.22	2257.24	5645.52	14633.9	0.00495792	0.0760907			608.781	6223.48	0.0978201	10.2228
ENSMUSG00000064798	n-R5s193	341485	293176	15425.9	188.176	506.539	3511.44	13859.4	18222	0.0122825	0.100769			162569	9024.85	18.0135	0.055514
ENSMUSG00000094830	n-R5s194	244.862	190.684	5.14998	2.25361	1.98838	3.73716	10.1356	4.96964	0.0433676	0.176188			110.737	5.20769	21.2642	0.0470274
ENSMUSG00000025130	P4hb	138445	1811.5	4888.48	3199	4091.58	4580.26	4078.56	19.8786	0.0291861	0.144935			37086	3192.57	11.6163	0.0860856
ENSMUSG00000020745	Pafah1b1	195.89	190.684	4.00554	294.096	514.989	168.172	1475.74	6011.61	0.0105424	0.0978637			171.169	2042.63	0.0837983	11.9334
ENSMUSG00000032504	Pdcd6ip	97.9448	95.3419	353.06	0.563403	331.065	2348.43	768.277	12039.8	0.00123331	0.0361995			136.727	3871.89	0.0353129	28.3183
ENSMUSG00000027248	Pdia3	213716	1.47446e+06	5591.74	7587.91	5412.86	8576.04	7253.02	23098.9	0.000604966	0.0328971			425339	11085.2	38.37	0.026062
ENSMUSG00000018293	Pfn1	4162.65	2.51426e+06	10123.1	21044.2	16513.5	15564.5	46593.3	69901.3	0.0111637	0.0996062			637397	37143.1	17.1606	0.0582731
ENSMUSG00000031807	Pgls	37855.7	762.735	2304.33	1928.53	1076.71	3181.07	470.291	3.31309	0.0375948	0.171889			10712.8	1182.85	9.05682	0.110414
ENSMUSG00000018572	Phf23	538.696	667.393	409.71	1375.83	738.185	1360.33	8305.1	16671.5	0.00652693	0.0789244			747.907	6768.77	0.110494	9.05029
ENSMUSG00000041801	Phlda3	48.9724	286.026	1012.83	312.688	1403.79	3253.57	9507.18	3.31309	0.0349548	0.162473			415.129	3541.96	0.117203	8.5322
ENSMUSG00000024014	Pim1	48.9724	286.026	529.304	2106.56	777.455	2112.99	6987.47	11756.5	0.0228265	0.133536			742.716	5408.61	0.137321	7.2822
ENSMUSG00000031903	Pla2g15	152304	438763	3341.19	462.554	160.561	2926.2	13318.2	1.65655	0.00701997	0.0817867			148718	4101.64	36.2581	0.02758
ENSMUSG00000046223	Plaur	391.779	338940	254.638	3262.1	2003.79	748.179	188.522	7131.44	0.00559376	0.0770477			85712.2	2517.98	34.0401	0.0293772
ENSMUSG00000032068	Plet1	437862	525238	8947.24	15898.1	7328.66	11110.6	11195.8	12735.5	0.00132126	0.0361995			246986	10592.6	23.3168	0.0428875
ENSMUSG00000005198	Polr2a	3526.01	83996.2	441.182	1847.4	1383.41	3619.81	6.08135	44.7268	0.0160017	0.108797			22452.7	1263.51	17.7701	0.0562743
ENSMUSG00000028691	Prdx1	734341	1.91828e+06	7881.19	8174.41	18734.5	20467.7	6456.37	55454.6	0.00159312	0.0385282			667169	25278.3	26.393	0.0378889
ENSMUSG00000002997	Prkar2b	104899	1239.44	2387.87	417.481	1455.49	2634.7	3821.11	6.62619	0.0264959	0.139141			27235.9	1979.48	13.7591	0.0726791
ENSMUSG00000004207	Psap	686838	1.65227e+06	14735.2	14325.1	12817.1	9227.05	11343.7	18624.6	9.41e-05	0.0159511			592043	13003.1	45.5309	0.0219631
ENSMUSG00000021178	Psmc1	244.862	381.367	851.464	911.585	626.338	2442.61	11528.2	2703.48	0.0117336	0.100769			597.32	4325.16	0.138103	7.24095
ENSMUSG00000026395	Ptprc	440.752	352193	5737.65	18.5923	1972.97	2075.62	10504.5	11052.5	0.0395041	0.172882			89597.4	6401.4	13.9965	0.0714462
ENSMUSG00000026878	Rab14	216605	953.419	7179.65	879.472	4474.84	4918.1	30.4067	9525.15	0.0400061	0.172892			56404.4	4737.12	11.9069	0.0839851
ENSMUSG00000073639	Rab18	195.89	190.684	817.13	1.69021	1066.76	2702.71	4.05423	20332.5	0.00785906	0.0849703			301.348	6026.5	0.0500039	19.9984
ENSMUSG00000079477	Rab7	391.779	95.3419	1603.93	676.083	3752.56	8659.75	1498.04	10302.1	0.00584584	0.0770477			691.784	6053.1	0.114286	8.74999
ENSMUSG00000001847	Rac1	1028.42	824993	12065.8	3067.16	6808.2	12784.8	9375.41	11153.5	0.00908528	0.0878882			210289	10030.5	20.9649	0.0476987
ENSMUSG00000026430	Rassf5	189376	498733	2102.34	1934.72	3616.86	1.49486	4.05423	14193.3	0.00831706	0.086978			173037	4453.92	38.8504	0.0257398
ENSMUSG00000019873	Reep3	97.9448	95.3419	42.3443	946.516	3073.03	1674.25	2.02712	5947	0.0388686	0.172882			295.537	2674.08	0.110519	9.04821
ENSMUSG00000005873	Reep5	96769.5	406919	6966.78	2583.2	3098.88	2417.2	1116.94	3.31309	0.000234591	0.0195721			128310	1659.08	77.3377	0.0129303
ENSMUSG00000008682	Rpl10	489.724	190.684	1585.62	843.414	1830.8	4424.05	4567.09	8696.87	0.0120972	0.100769			777.361	4879.7	0.159305	6.27727
ENSMUSG00000059291	Rpl11	685.614	443626	3440.19	717.775	5841.35	5990.67	7109.1	16106.6	0.0344263	0.161417			112117	8761.93	12.796	0.0781497
ENSMUSG00000000740	Rpl13	140698	16398.8	4176.06	1460.34	819.708	1195.14	2428.49	3253.46	0.00223231	0.0436488			40683.2	1924.2	21.1429	0.0472971
ENSMUSG00000063316	Rpl27	192070	788477	6257.8	4080.16	5172.26	7364.45	5639.44	4088.36	0.00030365	0.0214657			247721	5566.13	44.5051	0.0224693
ENSMUSG00000079435	Rpl36a	154606	442768	515.57	1142.02	1717.46	1920.9	10220.7	221.977	0.00180248	0.0412834			149758	3520.26	42.5416	0.0235064
ENSMUSG00000041841	Rpl37	202501	2097.52	4192.66	3502.11	3049.67	12207.1	3910.31	4860.31	0.0411268	0.172892			53073.3	6006.84	8.83548	0.11318
ENSMUSG00000079641	Rpl39	26102.3	413116	7826.83	3487.46	1383.91	5128.88	11984.3	3949.21	0.00511767	0.0760907			112633	5611.58	20.0716	0.0498217
ENSMUSG00000036305	Rpl39-ps	332865	1.49725e+06	1084.93	2398.4	547.3	2402.99	401.369	6422.43	7.23e-06	0.00332161			458399	2443.52	187.598	0.00533056
ENSMUSG00000032399	Rpl4	195.89	95.3419	3510.57	1558.37	180.942	890.192	14897.3	23920.5	0.0480346	0.183932			1340.04	9972.24	0.134377	7.44173
ENSMUSG00000043716	Rpl7	244.862	1048.76	2477.14	3018.71	57.1658	173.404	2.02712	1.65655	0.00079742	0.0361995			1697.37	58.5634	28.9834	0.0345025
ENSMUSG00000003970	Rpl8	231982	2192.86	3408.14	3907.76	2192.68	4402.37	4735.34	6.62619	0.0107631	0.0982875			60372.8	2834.26	21.3011	0.046946
ENSMUSG00000062456	Rpl9-ps6	538.696	762.735	726.147	842.287	3166.99	2986.74	15436.5	92.7666	0.016798	0.109485			717.466	5420.75	0.132356	7.5554
ENSMUSG00000007892	Rplp1	844480	1.41554e+06	28287.1	20469	19921	37405.2	66298.9	69911.3	0.00891101	0.0871193			577194	48384.1	11.9294	0.0838264
ENSMUSG00000090862	Rps13	484386	465745	29471.1	9444.88	24932.2	25031.5	52713.1	41306	0.0442071	0.177408			247262	35995.7	6.8692	0.145577
ENSMUSG00000024608	Rps14	311464	559657	9990.96	5583.32	6816.65	9804.81	39417.3	1.65655	0.0264905	0.139141			221674	14010.1	15.8224	0.0632014
ENSMUSG00000037563	Rps16	269495	402247	11882.2	4951.75	2184.73	4883.72	20863.1	24768.7	0.0142482	0.104753			172144	13175.1	13.0659	0.0765351
ENSMUSG00000039001	Rps21	1616.09	774080	13285.8	8746.83	14939.7	8369.74	27287	19456.1	0.0312962	0.150664			199432	17513.1	11.3876	0.087815
ENSMUSG00000025290	Rps24	101226	686557	15430.5	8529.35	7903.3	5315.74	26326.2	5771.41	0.00516333	0.0760907			202936	11329.2	17.9127	0.0558263
ENSMUSG00000009927	Rps25	290064	778180	8273.73	12064.1	8419.28	12790.8	4423.17	2310.88	0.000353296	0.0231914			272145	6986.03	38.9556	0.0256702
ENSMUSG00000067344	Rps25-ps1	3672.93	95.3419	56.6498	122.822	67.1077	110.62	79.0575	11.5958	0.0109089	0.0982875			986.936	67.0953	14.7095	0.0679834
ENSMUSG00000025362	Rps26	105731	237687	11383.2	3984.95	3977.25	5883.04	16527.1	4596.92	0.0128395	0.102322			89696.7	7746.07	11.5796	0.0863585
ENSMUSG00000030744	Rps3	105242	236829	8451.69	2471.08	2957.71	9097	7411.14	3.31309	0.0137351	0.104753			88248.4	4867.29	18.1309	0.0551544
ENSMUSG00000062611	Rps3a2	48.9724	476.709	1.71666	602.277	1.49128	4.48459	2.02712	8.28274	0.000976874	0.0361995			282.419	4.07143	69.366	0.0144163
ENSMUSG00000012848	Rps5	30803.6	370498	11986.3	4626.1	6014.34	12787.8	19598.2	14736.6	0.0422938	0.174296			104479	13284.2	7.86485	0.127148
ENSMUSG00000006333	Rps9	93243.5	617052	18853.5	13075.4	7873.47	17721.6	38588.2	36005.1	0.0448538	0.17922			185556	25047.1	7.4083	0.134984
ENSMUSG00000028646	Rragc	48.9724	286.026	739.309	1197.23	1674.21	1649.58	15519.6	6.62619	0.0385799	0.172882			567.884	4712.51	0.120506	8.29836
ENSMUSG00000044080	S100a1	24241.3	44810.7	877.214	149.865	783.917	2420.93	1181.81	1.65655	0.0147761	0.106444			17519.8	1097.08	15.9695	0.0626195
ENSMUSG00000027907	S100a11	159405	246745	5800.6	5897.7	4119.42	2349.93	6513.13	13381.6	0.00598221	0.0770477			104462	6591.01	15.8492	0.0630948
ENSMUSG00000037411	Serpine1	142804	462217	3635.89	774.679	4088.6	3285.71	2.02712	1.65655	0.00124449	0.0361995			152358	1844.5	82.6012	0.0121064
ENSMUSG00000019970	Sgk1	223804	2.73908e+06	7821.11	5686.42	5927.35	4520.47	7948.32	74619.2	0.00186293	0.0412834			744097	23253.8	31.9989	0.0312511
ENSMUSG00000025647	Shisa5	179631	763021	5465.85	860.316	2340.32	7229.16	17161.6	1714.53	0.00206561	0.0429724			237244	7111.39	33.3612	0.029975
ENSMUSG00000037902	Sirpa	251620	298039	19006.3	4863.85	6680.94	9579.09	33421.1	16235.8	0.0293339	0.144935			143382	16479.2	8.70079	0.114932
ENSMUSG00000030096	Slc6a6	538.696	773032	9722.59	4964.7	5196.12	7567.75	7427.35	10651.6	0.00573745	0.0770477			197064	7710.71	25.5572	0.0391278
ENSMUSG00000032382	Snx1	538.696	255802	6332.76	4840.76	2308.5	10266.7	6.08135	9735.53	0.0464592	0.181055			66878.6	5579.21	11.9871	0.0834229
ENSMUSG00000038301	Snx10	48.9724	286.026	1.71666	1126.24	357.411	5701.41	9117.97	6.62619	0.0393951	0.172882			365.739	3795.85	0.0963522	10.3786
ENSMUSG00000027423	Snx5	207153	435522	1859.14	287.335	2200.14	1660.05	8933.5	1406.41	0.00103042	0.0361995			161205	3550.02	45.4096	0.0220218
ENSMUSG00000015837	Sqstm1	34280.7	914328	5717.62	3024.91	6748.05	7901.1	10660.6	9664.3	0.00268356	0.0483567			239338	8743.51	27.3732	0.0365321
ENSMUSG00000020077	Srgn	48.9724	1048.76	315.293	2058.67	2229.96	3852.26	7765.88	10055.2	0.0171518	0.111004			867.925	5975.84	0.145239	6.8852
ENSMUSG00000028809	Srrm1	979.448	190.684	2498.89	1569.64	1792.02	3315.61	6294.2	23216.5	0.0220871	0.130116			1309.66	8654.58	0.151326	6.60825
ENSMUSG00000002014	Ssr4	48874.5	322732	553.337	427.623	1678.69	328.123	2700.12	4093.33	0.00135719	0.0361995			93146.9	2200.06	42.3383	0.0236193
ENSMUSG00000046027	Stard5	97.9448	190.684	224.883	546.501	1363.03	2851.45	2.02712	10938.2	0.00863923	0.0871193			265.003	3788.67	0.0699461	14.2967
ENSMUSG00000063410	Stk24	58179.2	671207	1192.51	1102.58	5559	7013.9	15789.2	20088.9	0.0187097	0.116177			182920	12112.8	15.1014	0.0662188
ENSMUSG00000021457	Syk	138004	1239.44	5499.04	1814.72	3275.35	4051.83	8732.82	112.645	0.0479073	0.183932			36639.4	4043.16	9.06206	0.11035
ENSMUSG00000026547	Tagln2	486394	1.25527e+06	28040.5	10908.6	19566.6	34471.6	32839.3	11170.1	0.00298321	0.0517277			445153	24511.9	18.1607	0.0550639
ENSMUSG00000039678	Tbc1d13	48.9724	190.684	762.197	132.963	935.531	3431.46	13229	301.492	0.0024684	0.0453691			283.704	4474.36	0.0634066	15.7712
ENSMUSG00000037820	Tgm2	195.89	476.709	1178.77	2805.75	3137.66	6436.14	6803	7958.05	0.028135	0.143645			1164.28	6083.71	0.191376	5.2253
ENSMUSG00000017466	Timp2	293.834	95.3419	5.7222	297.477	2127.07	4783.57	9695.7	6.62619	0.00191983	0.0412834			173.094	4153.24	0.0416768	23.9942
ENSMUSG00000021957	Tkt	207839	1430.13	3519.73	2330.8	1719.95	5580.33	4.05423	7068.49	0.0280738	0.143645			53779.9	3593.2	14.9671	0.0668132
ENSMUSG00000023010	Tmbim6	249416	160556	11405.5	9862.36	6609.86	6883.1	21740.8	19012.2	0.0308596	0.150053			107810	13561.5	7.94971	0.125791
ENSMUSG00000021248	Tmed10	89766.4	1.00948e+06	3514	316.632	2029.63	97.1662	10964.7	6.62619	0.000927975	0.0361995			275769	3274.53	84.2165	0.0118742
ENSMUSG00000028822	Tmem50a	440.752	420172	1724.67	2552.78	4013.04	3071.2	12868.1	18942.6	0.0488656	0.186326			106222	9723.75	10.924	0.0915414
ENSMUSG00000049775	Tmsb4x	1.40943e+06	769504	53243.4	35269.6	35902.6	33157.6	57547.8	78256.9	0.00756323	0.0845524			566861	51216.2	11.068	0.0903507
ENSMUSG00000021281	Tnfaip2	2203.76	848352	9645.34	16446.8	10591.6	12648.8	32194.7	8688.59	0.0200101	0.121783			219162	16030.9	13.6712	0.0731464
ENSMUSG00000024811	Tnks2	99071.2	1048.76	2592.16	416.355	1020.53	733.978	2.02712	6763.68	0.0431406	0.176188			25782.1	2130.06	12.104	0.0826176
ENSMUSG00000009470	Tnpo1	244.862	286.026	1300.08	792.144	799.824	3397.08	17121	10108.3	0.00236123	0.0452078			655.779	7856.54	0.0834691	11.9805
ENSMUSG00000017485	Top2b	48.9724	2383.55	1986.75	323.957	405.132	1828.97	14641.9	14496.4	0.0413888	0.172892			1185.81	7843.1	0.151191	6.61415
ENSMUSG00000060126	Tpt1	3036.29	1.26166e+06	14061.2	12949.8	12206.1	8845.86	24749.1	19719.5	0.0076957	0.0845524			322926	16380.2	19.7145	0.0507241
ENSMUSG00000032554	Trf	263863	620008	10832.1	5312.32	7271.99	7450.4	22511.1	56.3226	0.00539772	0.0770477			225004	9322.46	24.1357	0.0414324
ENSMUSG00000023004	Tuba1b	263374	754917	1856.28	5117.95	3086.95	5370.3	6425.96	1.65655	0.000665063	0.0339552			256316	3721.22	68.8797	0.0145181
ENSMUSG00000001525	Tubb5	11655.4	143394	623.148	1755	2372.13	3361.95	4711.02	366.097	0.0129154	0.102322			39356.9	2702.8	14.5615	0.068674
ENSMUSG00000028367	Txn1	35602.9	332266	3234.76	2324.04	3496.06	2502.4	13105.3	16270.6	0.0298578	0.146734			93357	8843.59	10.5565	0.0947288
ENSMUSG00000038393	Txnip	3623.96	1.68841e+06	22087.7	26285	35008.3	28800.8	44085.7	64373.4	0.0326029	0.153652			435101	43067.1	10.1029	0.0989817
ENSMUSG00000078578	Ube2d3	107837	1620.81	5326.8	2662.64	2613.22	4171.42	6.08135	1.65655	0.0237089	0.133536			29361.9	1698.09	17.2911	0.0578333
ENSMUSG00000084786	Ubl5	116750	10869	535.598	445.651	417.062	1143.57	1747.37	6140.82	0.0183667	0.115609			32150.1	2362.21	13.6102	0.0734743
ENSMUSG00000020163	Uqcr11	146.917	381.367	1721.24	385.931	566.19	1700.41	20.2712	18458.9	0.0411775	0.172892			658.863	5186.44	0.127036	7.8718
ENSMUSG00000030403	Vasp	195.89	229583	1498.07	4458.77	1472.39	1291.56	12341.1	1519.05	0.0264057	0.139141			58934	4156.02	14.1804	0.07052
ENSMUSG00000021771	Vdac2	97.9448	1144.1	2805.02	2220.37	2362.69	2389.54	20723.2	28737.8	0.0164104	0.108797			1566.86	13553.3	0.115607	8.64998
ENSMUSG00000026728	Vim	598247	320921	22597.5	9905.18	9469.14	14057	27151.2	41672.1	0.0178365	0.113832			237918	23087.3	10.3051	0.0970393
ENSMUSG00000045690	Wdr89	685.614	263525	2959.52	2762.93	2578.43	9240.5	6918.55	284.926	0.0245013	0.13483			67483.2	4755.6	14.1903	0.0704709
ENSMUSG00000017723	Wfdc2	1077.39	394239	5033.82	541.43	3253.98	0.747432	2.02712	8585.88	0.0153589	0.108797			100223	2960.66	33.8515	0.0295408
ENSMUSG00000051748	Wfdc21	104605	836625	1933.53	352.69	5734.97	582.25	12.1627	4.96964	0.000255566	0.0195721			235879	1583.59	148.952	0.00671356
ENSMUSG00000020484	Xbp1	97.9448	286.026	2749.52	599.46	819.211	5086.28	15219.6	6404.21	0.0212419	0.125944			933.237	6882.32	0.135599	7.37468
ENSMUSG00000098178	Yam1	3.88983e+06	1.10265e+07	357061	346011	514140	919807	585068	431863	0.00651194	0.0789244			3.90484e+06	612720	6.37297	0.156913
ENSMUSG00000018326	Ywhab	207692	1716.15	1971.87	3121.81	2968.65	2855.94	9515.29	7381.57	0.0404745	0.172892			53625.4	5680.36	9.4405	0.105927
ENSMUSG00000022000	Zc3h13	48.9724	286.026	0.57222	1209.06	368.347	0.747432	6734.08	10520.7	0.0436485	0.176188			386.158	4405.98	0.0876441	11.4098
																178	67

## Sheet: > 2fold < 2 fold
	Average	Average	Fold	Fold			male infection > 2 fold	Average	Average	Fold	Fold			male infection+Protein > 2 fold	Average	Average	Fold	Fold
Associated.Gene.Name	M-infection alone	M-Infec+Protein-	M-infe/M-infec+protein	M-infec+protein/M-infe	p.value		Associated.Gene.Name	M-infection alone	M-Infec+Protein-	M-infe	M-infec+protein	p.value		Associated.Gene.Name	M-infection alone	M-Infec+Protein	M-infe	M-infec+protein	p.value
2020-09-09	173973	4369.97	39.8109	0.0251187	0.000923087		2020-09-09	173973	4369.97	39.8109	0.0251187	0.000923087		9530068E07Rik	641.239	10271.6	0.0624285	16.0183	0.0139636
9530068E07Rik	641.239	10271.6	0.0624285	16.0183	0.0139636		Actb	2.09562e+06	287684	7.28445	0.137279	0.0122155		AI467606	274.022	2929.12	0.0935511	10.6893	0.0176066
Actb	2.09562e+06	287684	7.28445	0.137279	0.0122155		Afap1	107607	9569.21	11.2451	0.0889277	0.0426496		Anp32e	912.965	12856.9	0.0710098	14.0826	0.00296407
Afap1	107607	9569.21	11.2451	0.0889277	0.0426496		Ahnak	76973.2	5544.29	13.8833	0.0720289	0.0407267		Arhgap26	502.218	6982.4	0.0719263	13.9031	0.00521373
Ahnak	76973.2	5544.29	13.8833	0.0720289	0.0407267		Akt1s1	11224.2	1508.62	7.44006	0.134407	0.0464674		Atp5b	1636.28	9859.52	0.16596	6.02556	0.0406255
AI467606	274.022	2929.12	0.0935511	10.6893	0.0176066		Aldoa	91809.3	7396.42	12.4127	0.0805629	0.0237954		Blvra	276.751	8408.13	0.0329147	30.3816	3.62e-05
Akt1s1	11224.2	1508.62	7.44006	0.134407	0.0464674		Ano6	55198.5	3072.65	17.9644	0.0556655	0.0196244		Brd2	1198.32	5833.24	0.205429	4.86786	0.035005
Aldoa	91809.3	7396.42	12.4127	0.0805629	0.0237954		Anxa2	592975	56472	10.5003	0.0952351	0.0122254		Calu	1185.98	6757.21	0.175514	5.69757	0.0283726
Ano6	55198.5	3072.65	17.9644	0.0556655	0.0196244		App	137243	13879.6	9.88807	0.101132	0.0186301		Canx	809.177	5725.47	0.141329	7.07567	0.00503996
Anp32e	912.965	12856.9	0.0710098	14.0826	0.00296407		Arf5	171939	5463.47	31.4706	0.0317757	0.0021042		Cdc42	1627.05	13174.4	0.123501	8.0971	0.0113843
Anxa2	592975	56472	10.5003	0.0952351	0.0122254		Arl6ip1	170423	3526.42	48.3274	0.0206922	0.00128559		Cds2	403.835	4583.16	0.0881129	11.3491	0.0388
App	137243	13879.6	9.88807	0.101132	0.0186301		Arpc2	325741	12808.8	25.431	0.0393221	0.00193165		Chmp1a	684.174	6088.6	0.11237	8.8992	0.0123905
Arf5	171939	5463.47	31.4706	0.0317757	0.0021042		Atp5e	62507.5	3897.05	16.0397	0.0623454	0.0141713		Chmp4b	1084.18	7578.29	0.143064	6.98986	0.00934159
Arhgap26	502.218	6982.4	0.0719263	13.9031	0.00521373		Atp5g3	402858	8055.13	50.0126	0.019995	0.000608542		Clip1	133.831	3281.22	0.0407871	24.5176	0.00717629
Arl6ip1	170423	3526.42	48.3274	0.0206922	0.00128559		Atp6ap2	67820.7	4842.33	14.0058	0.071399	0.0362347		Degs1	1423.32	7283.38	0.19542	5.11718	0.0437115
Arpc2	325741	12808.8	25.431	0.0393221	0.00193165		Atp6v1b2	182144	16162.2	11.2698	0.0887328	0.0395051		Epb4.1	259.341	3764.85	0.0688848	14.517	0.0113018
Atp5b	1636.28	9859.52	0.16596	6.02556	0.0406255		Axl	66548.3	6029.74	11.0367	0.090607	0.0249869		Epn1	814.27	6005.94	0.135577	7.37587	0.0253058
Atp5e	62507.5	3897.05	16.0397	0.0623454	0.0141713		B2m	169071	22946.7	7.36797	0.135723	0.0461989		Gabarapl1	847.9	4743.2	0.178761	5.59406	0.0498934
Atp5g3	402858	8055.13	50.0126	0.019995	0.000608542		B4galt1	82922.4	6424.7	12.9068	0.0774785	0.0242936		Glrx5	526.857	4597.63	0.114593	8.72652	0.0139186
Atp6ap2	67820.7	4842.33	14.0058	0.071399	0.0362347		B4galt5	306514	4155.21	73.7663	0.0135563	0.00882537		Gm4750	299.805	1352.24	0.22171	4.5104	0.0491207
Atp6v1b2	182144	16162.2	11.2698	0.0887328	0.0395051		Bhlhe41	182599	2834.99	64.4089	0.0155258	0.00112281		Hipk1	1150.78	5574.9	0.206421	4.84446	0.0413694
Axl	66548.3	6029.74	11.0367	0.090607	0.0249869		Capns1	18359.4	1990.74	9.2224	0.108432	0.0368822		Hsbp1	146.221	1838.69	0.0795246	12.5747	0.0303689
B2m	169071	22946.7	7.36797	0.135723	0.0461989		Ccl6	450058	39976.1	11.2582	0.0888243	0.00852042		Iars	471.243	7385.23	0.0638089	15.6718	0.0284783
B4galt1	82922.4	6424.7	12.9068	0.0774785	0.0242936		Cct4	68655.9	5351.24	12.8299	0.0779429	0.0459703		Il11ra1	695.534	6474.8	0.107422	9.30912	0.00645691
B4galt5	306514	4155.21	73.7663	0.0135563	0.00882537		Cd164	64885.9	4292.64	15.1156	0.0661568	0.040977		Iqsec1	940.22	7254.55	0.129604	7.71581	0.0163898
Bhlhe41	182599	2834.99	64.4089	0.0155258	0.00112281		Cd302	705812	10818.8	65.2392	0.0153282	0.000211988		Ivns1abp	823.188	7146.43	0.115189	8.68141	0.0411099
Blvra	276.751	8408.13	0.0329147	30.3816	3.62e-05		Cd44	500113	23745.4	21.0614	0.0474802	0.00134472		Klf6	1050.66	8558.68	0.12276	8.14597	0.0162861
Brd2	1198.32	5833.24	0.205429	4.86786	0.035005		Cd47	73985.5	4838.01	15.2925	0.0653914	0.0274279		Klra2	350.354	3680.5	0.0951919	10.5051	0.029139
Calu	1185.98	6757.21	0.175514	5.69757	0.0283726		Cd63	318584	8767.25	36.338	0.0275194	0.00350465		Large	172.304	4784.12	0.0360158	27.7656	0.0022013
Canx	809.177	5725.47	0.141329	7.07567	0.00503996		Cd74	330702	7699.21	42.9528	0.0232814	0.000704946		Ldlrap1	673.258	4344.55	0.154966	6.45303	0.0233224
Capns1	18359.4	1990.74	9.2224	0.108432	0.0368822		Cebpb	373137	46506.7	8.0233	0.124637	0.0253376		Lsm12	127.874	1672.41	0.0764612	13.0785	0.0238007
Ccl6	450058	39976.1	11.2582	0.0888243	0.00852042		Cenpb	151417	1176.09	128.746	0.00776721	0.000206803		Lsp1	1499.25	13267	0.113006	8.84908	0.0422678
Cct4	68655.9	5351.24	12.8299	0.0779429	0.0459703		Chil3	1.45185e+06	77558.9	18.7194	0.0534206	0.00122487		Manf	589.926	4441.24	0.132829	7.52848	0.00597223
Cd164	64885.9	4292.64	15.1156	0.0661568	0.040977		Colgalt1	182669	7687.5	23.7619	0.0420842	0.00451535		Mcemp1	1018.57	6466.2	0.157523	6.34829	0.0167724
Cd302	705812	10818.8	65.2392	0.0153282	0.000211988		Cotl1	89125.3	10330.7	8.62726	0.115912	0.0313131		Mkl2	447.502	4462.08	0.10029	9.97109	0.0267509
Cd44	500113	23745.4	21.0614	0.0474802	0.00134472		Cox6a1	42265.5	3143.74	13.4443	0.0743808	0.0230659		Mroh1	103.552	2039.92	0.0507625	19.6996	0.00603638
Cd47	73985.5	4838.01	15.2925	0.0653914	0.0274279		Csf2rb	89330.2	7877.16	11.3404	0.0881803	0.0317787		Mtpn	1168.22	8178.94	0.142832	7.00121	0.0183299
Cd63	318584	8767.25	36.338	0.0275194	0.00350465		Ctsc	149945	7867.36	19.0592	0.0524681	0.0272011		mt-Td	345.725	2770.98	0.124766	8.01498	0.0378635
Cd74	330702	7699.21	42.9528	0.0232814	0.000704946		Ctsd	328919	51161	6.42909	0.155543	0.0479619		Nab1	147.492	2091.98	0.0705036	14.1837	0.0148257
Cdc42	1627.05	13174.4	0.123501	8.0971	0.0113843		Ctsh	179038	9483.8	18.8783	0.0529707	0.00741012		Ncf2	670.577	11376.9	0.0589419	16.9659	0.00117285
Cds2	403.835	4583.16	0.0881129	11.3491	0.0388		Ctsk	215654	13812.4	15.613	0.064049	0.0118111		Nfam1	608.781	6223.48	0.0978201	10.2228	0.00495792
Cebpb	373137	46506.7	8.0233	0.124637	0.0253376		Ctss	560992	37769.4	14.8531	0.0673262	0.00462725		Pafah1b1	171.169	2042.63	0.0837983	11.9334	0.0105424
Cenpb	151417	1176.09	128.746	0.00776721	0.000206803		Ctsz	456160	4472.18	101.999	0.00980398	0.000138856		Pdcd6ip	136.727	3871.89	0.0353129	28.3183	0.00123331
Chil3	1.45185e+06	77558.9	18.7194	0.0534206	0.00122487		Cyba	116984	10680.2	10.9534	0.0912961	0.0164556		Phf23	747.907	6768.77	0.110494	9.05029	0.00652693
Chmp1a	684.174	6088.6	0.11237	8.8992	0.0123905		Cybb	192513	12968.3	14.8448	0.0673635	0.00699115		Phlda3	415.129	3541.96	0.117203	8.5322	0.0349548
Chmp4b	1084.18	7578.29	0.143064	6.98986	0.00934159		Cyp2f2	842962	4470.93	188.543	0.00530384	0.000103098		Pim1	742.716	5408.61	0.137321	7.2822	0.0228265
Clip1	133.831	3281.22	0.0407871	24.5176	0.00717629		Dazap2	278434	17544.1	15.8706	0.0630098	0.0133375		Psmc1	597.32	4325.16	0.138103	7.24095	0.0117336
Colgalt1	182669	7687.5	23.7619	0.0420842	0.00451535		Ddx39b	226246	1951.72	115.921	0.00862653	0.000127413		Rab18	301.348	6026.5	0.0500039	19.9984	0.00785906
Cotl1	89125.3	10330.7	8.62726	0.115912	0.0313131		Ddx6	27894.9	2099.66	13.2854	0.0752704	0.0159613		Rab7	691.784	6053.1	0.114286	8.74999	0.00584584
Cox6a1	42265.5	3143.74	13.4443	0.0743808	0.0230659		Diap1	48363.7	3035.39	15.9333	0.0627616	0.0260217		Reep3	295.537	2674.08	0.110519	9.04821	0.0388686
Csf2rb	89330.2	7877.16	11.3404	0.0881803	0.0317787		Dync1h1	43546.5	1330.42	32.7315	0.0305516	0.00984732		Rpl10	777.361	4879.7	0.159305	6.27727	0.0120972
Ctsc	149945	7867.36	19.0592	0.0524681	0.0272011		Ear2	223515	15881.6	14.0738	0.0710539	0.00703063		Rpl4	1340.04	9972.24	0.134377	7.44173	0.0480346
Ctsd	328919	51161	6.42909	0.155543	0.0479619		Eif4g2	393655	7948.87	49.5234	0.0201925	0.00144839		Rpl9-ps6	717.466	5420.75	0.132356	7.5554	0.016798
Ctsh	179038	9483.8	18.8783	0.0529707	0.00741012		Fam49b	144200	11793.9	12.2267	0.0817885	0.0238302		Rragc	567.884	4712.51	0.120506	8.29836	0.0385799
Ctsk	215654	13812.4	15.613	0.064049	0.0118111		Fau	125957	6073.11	20.7401	0.0482158	0.0108295		Snx10	365.739	3795.85	0.0963522	10.3786	0.0393951
Ctss	560992	37769.4	14.8531	0.0673262	0.00462725		Fth1	1.61762e+06	85453	18.9299	0.0528265	0.00111553		Srgn	867.925	5975.84	0.145239	6.8852	0.0171518
Ctsz	456160	4472.18	101.999	0.00980398	0.000138856		Furin	181475	9922.64	18.289	0.0546778	0.0119037		Srrm1	1309.66	8654.58	0.151326	6.60825	0.0220871
Cyba	116984	10680.2	10.9534	0.0912961	0.0164556		Fus	102219	7722.57	13.2363	0.0755496	0.0202159		Stard5	265.003	3788.67	0.0699461	14.2967	0.00863923
Cybb	192513	12968.3	14.8448	0.0673635	0.00699115		Gm10076	43159.3	2791.71	15.4598	0.0646839	0.0145364		Tbc1d13	283.704	4474.36	0.0634066	15.7712	0.0024684
Cyp2f2	842962	4470.93	188.543	0.00530384	0.000103098		Gm10177	6671.08	676.006	9.86838	0.101334	0.0209782		Tgm2	1164.28	6083.71	0.191376	5.2253	0.028135
Dazap2	278434	17544.1	15.8706	0.0630098	0.0133375		Gm15501	299.125	7.00647	42.6927	0.0234232	0.00797126		Timp2	173.094	4153.24	0.0416768	23.9942	0.00191983
Ddx39b	226246	1951.72	115.921	0.00862653	0.000127413		Gm2000	40344.4	4005.73	10.0717	0.0992884	0.0291401		Tnpo1	655.779	7856.54	0.0834691	11.9805	0.00236123
Ddx6	27894.9	2099.66	13.2854	0.0752704	0.0159613		Gm23935	19978.6	136.758	146.087	0.00684523	1.62e-06		Top2b	1185.81	7843.1	0.151191	6.61415	0.0413888
Degs1	1423.32	7283.38	0.19542	5.11718	0.0437115		Gm28437	1370.69	255.335	5.36818	0.186283	0.0507114		Uqcr11	658.863	5186.44	0.127036	7.8718	0.0411775
Diap1	48363.7	3035.39	15.9333	0.0627616	0.0260217		Gm2a	113432	9431.41	12.0271	0.0831456	0.0157074		Vdac2	1566.86	13553.3	0.115607	8.64998	0.0164104
Dync1h1	43546.5	1330.42	32.7315	0.0305516	0.00984732		Gm8623	96.9918	2.019	48.0394	0.0208162	0.0198584		Xbp1	933.237	6882.32	0.135599	7.37468	0.0212419
Ear2	223515	15881.6	14.0738	0.0710539	0.00703063		Gnb1	207243	6411.39	32.3242	0.0309365	0.0077284		Zc3h13	386.158	4405.98	0.0876441	11.4098	0.0436485
Eif4g2	393655	7948.87	49.5234	0.0201925	0.00144839		Gnb2	175792	5762.93	30.5039	0.0327827	0.00245134
Epb4.1	259.341	3764.85	0.0688848	14.517	0.0113018		Gnb2l1	346536	35638	9.72379	0.102841	0.0417944
Epn1	814.27	6005.94	0.135577	7.37587	0.0253058		Gpx1	346478	14373.2	24.1059	0.0414836	0.0041678						67
Fam49b	144200	11793.9	12.2267	0.0817885	0.0238302		Grn	144911	8448.27	17.1528	0.0582997	0.00586195
Fau	125957	6073.11	20.7401	0.0482158	0.0108295		Hbb-bs	1.52174e+06	130357	11.6736	0.0856631	0.0155676
Fth1	1.61762e+06	85453	18.9299	0.0528265	0.00111553		Hbb-bt	730942	72062.6	10.1432	0.0985887	0.0317042
Furin	181475	9922.64	18.289	0.0546778	0.0119037		Hmgn1	1262.74	50.2398	25.1342	0.0397864	0.00144342
Fus	102219	7722.57	13.2363	0.0755496	0.0202159		Hnrnpab	61987	5476.29	11.3192	0.0883458	0.0205935
Gabarapl1	847.9	4743.2	0.178761	5.59406	0.0498934		Hspa5	272962	16115	16.9384	0.0590373	0.00879805
Glrx5	526.857	4597.63	0.114593	8.72652	0.0139186		Iqgap1	170265	23489.9	7.24844	0.137961	0.0478399
Gm10076	43159.3	2791.71	15.4598	0.0646839	0.0145364		Itgb1	42549	2259.16	18.834	0.0530954	0.0240459
Gm10177	6671.08	676.006	9.86838	0.101334	0.0209782		Itm2c	40464.6	2060.45	19.6387	0.0509198	0.0160903
Gm15501	299.125	7.00647	42.6927	0.0234232	0.00797126		Kif13a	648.463	19.1003	33.9505	0.0294547	0.00192541
Gm2000	40344.4	4005.73	10.0717	0.0992884	0.0291401		Laptm4a	95924.5	8054.1	11.91	0.083963	0.046495
Gm23935	19978.6	136.758	146.087	0.00684523	1.62e-06		Lcp1	433171	34290.7	12.6323	0.0791619	0.0128408
Gm28437	1370.69	255.335	5.36818	0.186283	0.0507114		Ldha	33901.9	919.904	36.8538	0.0271343	0.00145743
Gm2a	113432	9431.41	12.0271	0.0831456	0.0157074		Lims1	7926.77	413.278	19.1802	0.052137	0.00640144
Gm4750	299.805	1352.24	0.22171	4.5104	0.0491207		Lrrc17	21125.7	1615.37	13.0779	0.0764646	0.00866197
Gm8623	96.9918	2.019	48.0394	0.0208162	0.0198584		Ly75	30480.4	3242.51	9.40024	0.10638	0.0457959
Gnb1	207243	6411.39	32.3242	0.0309365	0.0077284		Lyz1	218.877	7.5162	29.1207	0.0343399	0.0133638
Gnb2	175792	5762.93	30.5039	0.0327827	0.00245134		Lyz2	547744	70098.2	7.81395	0.127976	0.0248626
Gnb2l1	346536	35638	9.72379	0.102841	0.0417944		Mapk3	155745	6128.83	25.4118	0.0393517	0.00521623
Gpx1	346478	14373.2	24.1059	0.0414836	0.0041678		Mbnl1	282446	22188.7	12.7293	0.0785589	0.0237262
Grn	144911	8448.27	17.1528	0.0582997	0.00586195		Mcl1	119642	8415.23	14.2173	0.070337	0.0382953
Hbb-bs	1.52174e+06	130357	11.6736	0.0856631	0.0155676		Mdh2	321930	17237.9	18.6756	0.0535457	0.00832868
Hbb-bt	730942	72062.6	10.1432	0.0985887	0.0317042		Mef2a	97509.1	5232.54	18.6351	0.0536621	0.0136084
Hipk1	1150.78	5574.9	0.206421	4.84446	0.0413694		Mkrn1	2570.35	333.239	7.71323	0.129647	0.039022
Hmgn1	1262.74	50.2398	25.1342	0.0397864	0.00144342		Mrpl12	21987.7	1185.1	18.5534	0.0538985	0.0158626
Hnrnpab	61987	5476.29	11.3192	0.0883458	0.0205935		Msn	88532	9802.81	9.03129	0.110726	0.0324503
Hsbp1	146.221	1838.69	0.0795246	12.5747	0.0303689		Mt1	428281	8185.53	52.3217	0.0191125	0.000124548
Hspa5	272962	16115	16.9384	0.0590373	0.00879805		mt-Co3	508799	34970.3	14.5494	0.0687312	0.00567642
Iars	471.243	7385.23	0.0638089	15.6718	0.0284783		mt-Cytb	873985	29817.7	29.311	0.0341169	0.000385997
Il11ra1	695.534	6474.8	0.107422	9.30912	0.00645691		mt-Nd1	364007	53540.5	6.79872	0.147087	0.0492679
Iqgap1	170265	23489.9	7.24844	0.137961	0.0478399		Myl12a	178783	6910.89	25.8697	0.0386552	0.00993695
Iqsec1	940.22	7254.55	0.129604	7.71581	0.0163898		Myof	47256.9	2899.17	16.3001	0.0613492	0.0141257
Itgb1	42549	2259.16	18.834	0.0530954	0.0240459		n-R5s193	162569	9024.85	18.0135	0.055514	0.0122825
Itm2c	40464.6	2060.45	19.6387	0.0509198	0.0160903		n-R5s194	110.737	5.20769	21.2642	0.0470274	0.0433676
Ivns1abp	823.188	7146.43	0.115189	8.68141	0.0411099		P4hb	37086	3192.57	11.6163	0.0860856	0.0291861
Kif13a	648.463	19.1003	33.9505	0.0294547	0.00192541		Pdia3	425339	11085.2	38.37	0.026062	0.000604966
Klf6	1050.66	8558.68	0.12276	8.14597	0.0162861		Pfn1	637397	37143.1	17.1606	0.0582731	0.0111637
Klra2	350.354	3680.5	0.0951919	10.5051	0.029139		Pgls	10712.8	1182.85	9.05682	0.110414	0.0375948
Laptm4a	95924.5	8054.1	11.91	0.083963	0.046495		Pla2g15	148718	4101.64	36.2581	0.02758	0.00701997
Large	172.304	4784.12	0.0360158	27.7656	0.0022013		Plaur	85712.2	2517.98	34.0401	0.0293772	0.00559376
Lcp1	433171	34290.7	12.6323	0.0791619	0.0128408		Plet1	246986	10592.6	23.3168	0.0428875	0.00132126
Ldha	33901.9	919.904	36.8538	0.0271343	0.00145743		Polr2a	22452.7	1263.51	17.7701	0.0562743	0.0160017
Ldlrap1	673.258	4344.55	0.154966	6.45303	0.0233224		Prdx1	667169	25278.3	26.393	0.0378889	0.00159312
Lims1	7926.77	413.278	19.1802	0.052137	0.00640144		Prkar2b	27235.9	1979.48	13.7591	0.0726791	0.0264959
Lrrc17	21125.7	1615.37	13.0779	0.0764646	0.00866197		Psap	592043	13003.1	45.5309	0.0219631	9.41e-05
Lsm12	127.874	1672.41	0.0764612	13.0785	0.0238007		Ptprc	89597.4	6401.4	13.9965	0.0714462	0.0395041
Lsp1	1499.25	13267	0.113006	8.84908	0.0422678		Rab14	56404.4	4737.12	11.9069	0.0839851	0.0400061
Ly75	30480.4	3242.51	9.40024	0.10638	0.0457959		Rac1	210289	10030.5	20.9649	0.0476987	0.00908528
Lyz1	218.877	7.5162	29.1207	0.0343399	0.0133638		Rassf5	173037	4453.92	38.8504	0.0257398	0.00831706
Lyz2	547744	70098.2	7.81395	0.127976	0.0248626		Reep5	128310	1659.08	77.3377	0.0129303	0.000234591
Manf	589.926	4441.24	0.132829	7.52848	0.00597223		Rpl11	112117	8761.93	12.796	0.0781497	0.0344263
Mapk3	155745	6128.83	25.4118	0.0393517	0.00521623		Rpl13	40683.2	1924.2	21.1429	0.0472971	0.00223231
Mbnl1	282446	22188.7	12.7293	0.0785589	0.0237262		Rpl27	247721	5566.13	44.5051	0.0224693	0.00030365
Mcemp1	1018.57	6466.2	0.157523	6.34829	0.0167724		Rpl36a	149758	3520.26	42.5416	0.0235064	0.00180248
Mcl1	119642	8415.23	14.2173	0.070337	0.0382953		Rpl37	53073.3	6006.84	8.83548	0.11318	0.0411268
Mdh2	321930	17237.9	18.6756	0.0535457	0.00832868		Rpl39	112633	5611.58	20.0716	0.0498217	0.00511767
Mef2a	97509.1	5232.54	18.6351	0.0536621	0.0136084		Rpl39-ps	458399	2443.52	187.598	0.00533056	7.23e-06
Mkl2	447.502	4462.08	0.10029	9.97109	0.0267509		Rpl7	1697.37	58.5634	28.9834	0.0345025	0.00079742
Mkrn1	2570.35	333.239	7.71323	0.129647	0.039022		Rpl8	60372.8	2834.26	21.3011	0.046946	0.0107631
Mroh1	103.552	2039.92	0.0507625	19.6996	0.00603638		Rplp1	577194	48384.1	11.9294	0.0838264	0.00891101
Mrpl12	21987.7	1185.1	18.5534	0.0538985	0.0158626		Rps13	247262	35995.7	6.8692	0.145577	0.0442071
Msn	88532	9802.81	9.03129	0.110726	0.0324503		Rps14	221674	14010.1	15.8224	0.0632014	0.0264905
Mt1	428281	8185.53	52.3217	0.0191125	0.000124548		Rps16	172144	13175.1	13.0659	0.0765351	0.0142482
mt-Co3	508799	34970.3	14.5494	0.0687312	0.00567642		Rps21	199432	17513.1	11.3876	0.087815	0.0312962
mt-Cytb	873985	29817.7	29.311	0.0341169	0.000385997		Rps24	202936	11329.2	17.9127	0.0558263	0.00516333
mt-Nd1	364007	53540.5	6.79872	0.147087	0.0492679		Rps25	272145	6986.03	38.9556	0.0256702	0.000353296
Mtpn	1168.22	8178.94	0.142832	7.00121	0.0183299		Rps25-ps1	986.936	67.0953	14.7095	0.0679834	0.0109089
mt-Td	345.725	2770.98	0.124766	8.01498	0.0378635		Rps26	89696.7	7746.07	11.5796	0.0863585	0.0128395
Myl12a	178783	6910.89	25.8697	0.0386552	0.00993695		Rps3	88248.4	4867.29	18.1309	0.0551544	0.0137351
Myof	47256.9	2899.17	16.3001	0.0613492	0.0141257		Rps3a2	282.419	4.07143	69.366	0.0144163	0.000976874
Nab1	147.492	2091.98	0.0705036	14.1837	0.0148257		Rps5	104479	13284.2	7.86485	0.127148	0.0422938
Ncf2	670.577	11376.9	0.0589419	16.9659	0.00117285		Rps9	185556	25047.1	7.4083	0.134984	0.0448538
Nfam1	608.781	6223.48	0.0978201	10.2228	0.00495792		S100a1	17519.8	1097.08	15.9695	0.0626195	0.0147761
n-R5s193	162569	9024.85	18.0135	0.055514	0.0122825		S100a11	104462	6591.01	15.8492	0.0630948	0.00598221
n-R5s194	110.737	5.20769	21.2642	0.0470274	0.0433676		Serpine1	152358	1844.5	82.6012	0.0121064	0.00124449
P4hb	37086	3192.57	11.6163	0.0860856	0.0291861		Sgk1	744097	23253.8	31.9989	0.0312511	0.00186293
Pafah1b1	171.169	2042.63	0.0837983	11.9334	0.0105424		Shisa5	237244	7111.39	33.3612	0.029975	0.00206561
Pdcd6ip	136.727	3871.89	0.0353129	28.3183	0.00123331		Sirpa	143382	16479.2	8.70079	0.114932	0.0293339
Pdia3	425339	11085.2	38.37	0.026062	0.000604966		Slc6a6	197064	7710.71	25.5572	0.0391278	0.00573745
Pfn1	637397	37143.1	17.1606	0.0582731	0.0111637		Snx1	66878.6	5579.21	11.9871	0.0834229	0.0464592
Pgls	10712.8	1182.85	9.05682	0.110414	0.0375948		Snx5	161205	3550.02	45.4096	0.0220218	0.00103042
Phf23	747.907	6768.77	0.110494	9.05029	0.00652693		Sqstm1	239338	8743.51	27.3732	0.0365321	0.00268356
Phlda3	415.129	3541.96	0.117203	8.5322	0.0349548		Ssr4	93146.9	2200.06	42.3383	0.0236193	0.00135719
Pim1	742.716	5408.61	0.137321	7.2822	0.0228265		Stk24	182920	12112.8	15.1014	0.0662188	0.0187097
Pla2g15	148718	4101.64	36.2581	0.02758	0.00701997		Syk	36639.4	4043.16	9.06206	0.11035	0.0479073
Plaur	85712.2	2517.98	34.0401	0.0293772	0.00559376		Tagln2	445153	24511.9	18.1607	0.0550639	0.00298321
Plet1	246986	10592.6	23.3168	0.0428875	0.00132126		Tkt	53779.9	3593.2	14.9671	0.0668132	0.0280738
Polr2a	22452.7	1263.51	17.7701	0.0562743	0.0160017		Tmbim6	107810	13561.5	7.94971	0.125791	0.0308596
Prdx1	667169	25278.3	26.393	0.0378889	0.00159312		Tmed10	275769	3274.53	84.2165	0.0118742	0.000927975
Prkar2b	27235.9	1979.48	13.7591	0.0726791	0.0264959		Tmem50a	106222	9723.75	10.924	0.0915414	0.0488656
Psap	592043	13003.1	45.5309	0.0219631	9.41e-05		Tmsb4x	566861	51216.2	11.068	0.0903507	0.00756323
Psmc1	597.32	4325.16	0.138103	7.24095	0.0117336		Tnfaip2	219162	16030.9	13.6712	0.0731464	0.0200101
Ptprc	89597.4	6401.4	13.9965	0.0714462	0.0395041		Tnks2	25782.1	2130.06	12.104	0.0826176	0.0431406
Rab14	56404.4	4737.12	11.9069	0.0839851	0.0400061		Tpt1	322926	16380.2	19.7145	0.0507241	0.0076957
Rab18	301.348	6026.5	0.0500039	19.9984	0.00785906		Trf	225004	9322.46	24.1357	0.0414324	0.00539772
Rab7	691.784	6053.1	0.114286	8.74999	0.00584584		Tuba1b	256316	3721.22	68.8797	0.0145181	0.000665063
Rac1	210289	10030.5	20.9649	0.0476987	0.00908528		Tubb5	39356.9	2702.8	14.5615	0.068674	0.0129154
Rassf5	173037	4453.92	38.8504	0.0257398	0.00831706		Txn1	93357	8843.59	10.5565	0.0947288	0.0298578
Reep3	295.537	2674.08	0.110519	9.04821	0.0388686		Txnip	435101	43067.1	10.1029	0.0989817	0.0326029
Reep5	128310	1659.08	77.3377	0.0129303	0.000234591		Ube2d3	29361.9	1698.09	17.2911	0.0578333	0.0237089
Rpl10	777.361	4879.7	0.159305	6.27727	0.0120972		Ubl5	32150.1	2362.21	13.6102	0.0734743	0.0183667
Rpl11	112117	8761.93	12.796	0.0781497	0.0344263		Vasp	58934	4156.02	14.1804	0.07052	0.0264057
Rpl13	40683.2	1924.2	21.1429	0.0472971	0.00223231		Vim	237918	23087.3	10.3051	0.0970393	0.0178365
Rpl27	247721	5566.13	44.5051	0.0224693	0.00030365		Wdr89	67483.2	4755.6	14.1903	0.0704709	0.0245013
Rpl36a	149758	3520.26	42.5416	0.0235064	0.00180248		Wfdc2	100223	2960.66	33.8515	0.0295408	0.0153589
Rpl37	53073.3	6006.84	8.83548	0.11318	0.0411268		Wfdc21	235879	1583.59	148.952	0.00671356	0.000255566
Rpl39	112633	5611.58	20.0716	0.0498217	0.00511767		Yam1	3.90484e+06	612720	6.37297	0.156913	0.00651194
Rpl39-ps	458399	2443.52	187.598	0.00533056	7.23e-06		Ywhab	53625.4	5680.36	9.4405	0.105927	0.0404745
Rpl4	1340.04	9972.24	0.134377	7.44173	0.0480346
Rpl7	1697.37	58.5634	28.9834	0.0345025	0.00079742					178
Rpl8	60372.8	2834.26	21.3011	0.046946	0.0107631
Rpl9-ps6	717.466	5420.75	0.132356	7.5554	0.016798
Rplp1	577194	48384.1	11.9294	0.0838264	0.00891101
Rps13	247262	35995.7	6.8692	0.145577	0.0442071
Rps14	221674	14010.1	15.8224	0.0632014	0.0264905
Rps16	172144	13175.1	13.0659	0.0765351	0.0142482
Rps21	199432	17513.1	11.3876	0.087815	0.0312962
Rps24	202936	11329.2	17.9127	0.0558263	0.00516333
Rps25	272145	6986.03	38.9556	0.0256702	0.000353296
Rps25-ps1	986.936	67.0953	14.7095	0.0679834	0.0109089
Rps26	89696.7	7746.07	11.5796	0.0863585	0.0128395
Rps3	88248.4	4867.29	18.1309	0.0551544	0.0137351
Rps3a2	282.419	4.07143	69.366	0.0144163	0.000976874
Rps5	104479	13284.2	7.86485	0.127148	0.0422938
Rps9	185556	25047.1	7.4083	0.134984	0.0448538
Rragc	567.884	4712.51	0.120506	8.29836	0.0385799
S100a1	17519.8	1097.08	15.9695	0.0626195	0.0147761
S100a11	104462	6591.01	15.8492	0.0630948	0.00598221
Serpine1	152358	1844.5	82.6012	0.0121064	0.00124449
Sgk1	744097	23253.8	31.9989	0.0312511	0.00186293
Shisa5	237244	7111.39	33.3612	0.029975	0.00206561
Sirpa	143382	16479.2	8.70079	0.114932	0.0293339
Slc6a6	197064	7710.71	25.5572	0.0391278	0.00573745
Snx1	66878.6	5579.21	11.9871	0.0834229	0.0464592
Snx10	365.739	3795.85	0.0963522	10.3786	0.0393951
Snx5	161205	3550.02	45.4096	0.0220218	0.00103042
Sqstm1	239338	8743.51	27.3732	0.0365321	0.00268356
Srgn	867.925	5975.84	0.145239	6.8852	0.0171518
Srrm1	1309.66	8654.58	0.151326	6.60825	0.0220871
Ssr4	93146.9	2200.06	42.3383	0.0236193	0.00135719
Stard5	265.003	3788.67	0.0699461	14.2967	0.00863923
Stk24	182920	12112.8	15.1014	0.0662188	0.0187097
Syk	36639.4	4043.16	9.06206	0.11035	0.0479073
Tagln2	445153	24511.9	18.1607	0.0550639	0.00298321
Tbc1d13	283.704	4474.36	0.0634066	15.7712	0.0024684
Tgm2	1164.28	6083.71	0.191376	5.2253	0.028135
Timp2	173.094	4153.24	0.0416768	23.9942	0.00191983
Tkt	53779.9	3593.2	14.9671	0.0668132	0.0280738
Tmbim6	107810	13561.5	7.94971	0.125791	0.0308596
Tmed10	275769	3274.53	84.2165	0.0118742	0.000927975
Tmem50a	106222	9723.75	10.924	0.0915414	0.0488656
Tmsb4x	566861	51216.2	11.068	0.0903507	0.00756323
Tnfaip2	219162	16030.9	13.6712	0.0731464	0.0200101
Tnks2	25782.1	2130.06	12.104	0.0826176	0.0431406
Tnpo1	655.779	7856.54	0.0834691	11.9805	0.00236123
Top2b	1185.81	7843.1	0.151191	6.61415	0.0413888
Tpt1	322926	16380.2	19.7145	0.0507241	0.0076957
Trf	225004	9322.46	24.1357	0.0414324	0.00539772
Tuba1b	256316	3721.22	68.8797	0.0145181	0.000665063
Tubb5	39356.9	2702.8	14.5615	0.068674	0.0129154
Txn1	93357	8843.59	10.5565	0.0947288	0.0298578
Txnip	435101	43067.1	10.1029	0.0989817	0.0326029
Ube2d3	29361.9	1698.09	17.2911	0.0578333	0.0237089
Ubl5	32150.1	2362.21	13.6102	0.0734743	0.0183667
Uqcr11	658.863	5186.44	0.127036	7.8718	0.0411775
Vasp	58934	4156.02	14.1804	0.07052	0.0264057
Vdac2	1566.86	13553.3	0.115607	8.64998	0.0164104
Vim	237918	23087.3	10.3051	0.0970393	0.0178365
Wdr89	67483.2	4755.6	14.1903	0.0704709	0.0245013
Wfdc2	100223	2960.66	33.8515	0.0295408	0.0153589
Wfdc21	235879	1583.59	148.952	0.00671356	0.000255566
Xbp1	933.237	6882.32	0.135599	7.37468	0.0212419
Yam1	3.90484e+06	612720	6.37297	0.156913	0.00651194
Ywhab	53625.4	5680.36	9.4405	0.105927	0.0404745
Zc3h13	386.158	4405.98	0.0876441	11.4098	0.0436485
			178	67

## Sheet: F infection vs infection +prote
		F-Infec-1	F-Infec-2	F-Infec-3	F-Infec-4	F-Infec+Protein-1	F-Infec+Protein-2	F-Infec+Protein-3	F-Infec+Protein-4					Average	Average
name	Associated.Gene.Name	X05	X06	X07	X08	X13	X14	X15	X16	p.value	q.value			F-infection alone	F-Infec+Protein-	F-infe/F-infec+protein	F-infec+protein/F-infe
ENSMUSG00000052419	2610001J05Rik	282.408	44.1892	5.67129	5.033	259.138	2615.5	1422.85	978.301	0.00344513	0.0393584			84.3254	1318.94	0.063934	15.6411
ENSMUSG00000055782	Abcd2	141.204	46597.5	17023.3	5.033	172.759	0.719432	1.38364	628.649	0.00114478	0.0212565			15941.8	200.878	79.3606	0.0126007
ENSMUSG00000010651	Acaa1b	70.602	5402.13	3.78086	7665.27	172.759	397.127	0.461214	360.522	0.0344936	0.173884			3285.44	232.717	14.1178	0.0708328
ENSMUSG00000022477	Aco2	141.204	22.0946	7151.49	3357.01	259.138	8.9929	112.997	240.952	0.00906924	0.066114			2667.95	155.52	17.155	0.0582919
ENSMUSG00000087107	AI662270	70.602	55.2365	3.78086	10.066	172.759	56.4754	2368.8	423.93	0.00147511	0.0223179			34.9213	755.49	0.0462234	21.6341
ENSMUSG00000066406	Akap13	141.204	11.0473	7.56172	85.5611	86.3793	761.159	0.922428	2437.15	0.0188877	0.109611			61.3435	821.402	0.0746815	13.3902
ENSMUSG00000032231	Anxa2	504381	134865	53841.3	60899.4	3714.31	21939.8	6625.34	18179.2	0.00510758	0.0479643			188497	12614.7	14.9427	0.0669224
ENSMUSG00000029994	Anxa4	776.622	49282	18376.9	6261.06	345.517	3763.71	109.308	1153.58	0.00783707	0.0604046			18674.1	1343.03	13.9045	0.0719192
ENSMUSG00000027712	Anxa5	282.408	6296.96	14040.2	734.819	259.138	1352.53	623.1	1022.69	0.0498816	0.217278			5338.6	814.364	6.55554	0.152543
ENSMUSG00000022892	App	232634	241494	43929.8	6608.33	1641.21	2962.62	10042	7787.91	0.00155867	0.0227399			131166	5608.44	23.3873	0.0427582
ENSMUSG00000030654	Arl6ip1	141.204	40985.5	14219.8	15763.4	345.517	2948.95	2762.21	3791.82	0.0401469	0.187429			17777.5	2462.13	7.22037	0.138497
ENSMUSG00000033161	Atp1a1	211.806	67134.4	6157.13	12300.7	345.517	1903.62	2921.33	1414.91	0.00930613	0.066114			21451	1646.34	13.0295	0.0767491
ENSMUSG00000028238	Atp6v0d2	70.602	24326.1	6682.67	2239.69	172.759	499.286	1422.85	1923.99	0.0382525	0.182762			8329.78	1004.72	8.29064	0.120618
ENSMUSG00000006273	Atp6v1b2	1059.03	61754.4	33702.6	24868.1	604.655	7694.69	1322.76	6668.75	0.0325973	0.16888			30346	4072.71	7.45106	0.134209
ENSMUSG00000004285	Atp6v1f	847.224	43272.3	54132.4	18994.6	1295.69	3605.43	2824.94	3105.65	0.00698046	0.05842			29311.6	2707.93	10.8244	0.0923841
ENSMUSG00000060802	B2m	540741	15212.1	82666.6	86960.2	2591.38	14067.1	20017.2	11734.2	0.00731471	0.05842			181395	12102.4	14.9883	0.0667187
ENSMUSG00000030103	Bhlhe40	567711	131617	20.7947	25.165	950.172	390.292	6135.99	1619.63	0.00169785	0.0239162			174844	2274.02	76.8874	0.013006
ENSMUSG00000024164	C3	348845	28491	3.78086	5.033	259.138	3202.91	2671.81	917.61	0.00463185	0.0467804			94336.1	1762.87	53.5128	0.0186871
ENSMUSG00000028656	Cap1	211.806	37273.6	22598.2	6386.88	345.517	1386.35	1585.65	733.726	0.00300793	0.0366788			16617.6	1012.81	16.4074	0.060948
ENSMUSG00000028745	Capzb	353.01	19907.2	56.7129	21430.5	172.759	1403.25	1825.49	1.35875	0.0370921	0.179133			10436.9	850.714	12.2684	0.0815104
ENSMUSG00000018930	Ccl4	564.816	132.568	17.0139	30.198	1382.07	4278.1	7051.5	251.822	0.00352533	0.0394547			186.149	3240.87	0.0574379	17.4101
ENSMUSG00000019122	Ccl9	2471.07	77.3311	19947.8	3981.11	624263	5723.8	2506.7	3889.65	0.0140961	0.0885886			6619.33	159096	0.0416059	24.035
ENSMUSG00000063015	Ccni	70.602	198.851	3.78086	20.132	950.172	0.359716	7362.36	1767.74	0.00346854	0.0393584			73.3416	2520.16	0.029102	34.3619
ENSMUSG00000055447	Cd47	706.02	33.1419	24.5756	10.066	292998	3810.83	1924.65	4374.27	1.2e-06	0.000488291			193.451	75777.1	0.0025529	391.712
ENSMUSG00000025351	Cd63	128707	41571	16781.3	13161.3	345.517	3455.07	7970.7	6048.71	0.00917854	0.066114			50055.3	4455	11.2358	0.0890016
ENSMUSG00000024610	Cd74	282.408	8406.99	19562.2	35522.9	691.034	1917.29	2320.83	1528.14	0.0119312	0.0801586			15943.6	1614.32	9.87635	0.101252
ENSMUSG00000030342	Cd9	1.07216e+06	150188	71639.7	38980.6	3282.41	12882.2	13888.1	11574.7	0.000724709	0.017262			333243	10406.8	32.0215	0.031229
ENSMUSG00000027330	Cdc25b	70.602	22.0946	1.89043	15.099	86.3793	0.719432	1122.13	1211.55	0.00249073	0.0313065			27.4215	605.196	0.0453101	22.0701
ENSMUSG00000056501	Cebpb	1.12582e+06	105833	57130.7	73119.5	5787.41	26119.3	35801.7	17636.6	0.00737272	0.05842			340476	21336.3	15.9576	0.0626661
ENSMUSG00000015714	Cers2	789119	72569.7	9.45215	6250.99	86.3793	578.423	2.30607	1922.63	4.14e-05	0.00375423			216987	647.435	335.149	0.00298375
ENSMUSG00000000743	Chmp1a	42573	11.0473	2777.04	8299.42	259.138	2678.81	898.906	816.156	0.023914	0.13291			13415.1	1163.25	11.5324	0.0867119
ENSMUSG00000038467	Chmp4b	211.806	107369	12110.1	25386.5	172.759	1058.64	1050.18	992.341	0.000167287	0.00805776			36269.3	818.482	44.3128	0.0225668
ENSMUSG00000001017	Chtop	51963.1	11654.9	19917.6	5.033	172.759	0.359716	7.37943	270.844	2.02e-05	0.00236109			20885.1	112.836	185.094	0.00540267
ENSMUSG00000030144	Clec4d	70.602	55.2365	5.67129	40.264	777.413	7.19432	3494.62	853.749	0.00106632	0.0202601			42.9435	1283.24	0.0334648	29.8822
ENSMUSG00000047126	Cltc	428201	2971.72	40769	11339.4	604.655	1746.06	774.379	2382.34	3.58e-05	0.00365424			120820	1376.86	87.7506	0.0113959
ENSMUSG00000004530	Coro1c	70.602	66.2838	13.233	15.099	777.413	0.359716	4169.38	1753.69	0.00100055	0.019463			41.3045	1675.21	0.0246563	40.5576
ENSMUSG00000031827	Cotl1	25910.9	196620	43572.5	51618.5	4146.2	23337.7	5607.9	10296.2	0.0275011	0.148797			79430.4	10847	7.32281	0.13656
ENSMUSG00000000088	Cox5a	141.204	49138.4	1121.02	10025.7	604.655	953.248	130.524	1907.69	0.00690199	0.05842			15106.6	899.028	16.8032	0.0595123
ENSMUSG00000041697	Cox6a1	70.602	75828.6	4463.3	21707.3	172.759	1.07915	0.461214	2196.19	0.0042537	0.0464538			25517.5	592.623	43.0585	0.0232242
ENSMUSG00000003345	Csnk1g2	282.408	57932	34124.1	16060.3	86.3793	1883.11	2354.96	0.452917	0.0060521	0.0543359			27099.7	1081.23	25.0639	0.0398981
ENSMUSG00000021000	Ctage5	373061	42388.5	5.67129	2254.79	86.3793	0.359716	116.687	555.276	6.08e-06	0.000993874			104427	189.676	550.558	0.00181634
ENSMUSG00000037373	Ctbp1	635.418	22.0946	3.78086	5.033	604.655	4681.7	3107.66	1675.79	0.0101849	0.0708365			166.582	2517.45	0.0661707	15.1124
ENSMUSG00000016256	Ctsz	423.612	54905.1	739.158	23685.3	863.793	1273.04	3273.7	2456.17	0.0196567	0.112304			19938.3	1966.67	10.1381	0.098638
ENSMUSG00000058427	Cxcl2	1553.24	176.757	45.3703	95.6271	1986.72	11962.7	4838.14	1296.25	0.0135036	0.0855226			467.75	5020.96	0.0931595	10.7343
ENSMUSG00000022150	Dab2	706.02	57247.1	28592.7	37677.1	431.896	6026.68	8213.3	762.712	0.0326598	0.16888			31055.7	3858.65	8.04834	0.124249
ENSMUSG00000000346	Dazap2	1.07527e+06	138644	18318.3	1832.01	1727.59	6370.21	4691.47	6418.29	0.000311058	0.0101045			308516	4801.89	64.2488	0.0155645
ENSMUSG00000026385	Dbi	635.418	50872.8	26551.1	15.099	431.896	1747.86	32.285	1160.83	0.00622995	0.0553246			19518.6	843.217	23.1478	0.0432007
ENSMUSG00000020719	Ddx5	141.204	113754	21390.2	4333.42	1036.55	17.6261	5163.75	2014.57	0.0130673	0.084063			34904.7	2058.13	16.9595	0.0589642
ENSMUSG00000014554	Dguok	70.602	85506.1	12321.8	20851.7	172.759	0.359716	1.38364	0.452917	5.84e-10	4.77e-07			29687.6	43.7387	678.748	0.0014733
ENSMUSG00000021094	Dhrs7	211.806	11.0473	15.1234	5.033	172.759	1404.69	0.461214	1289.45	0.0203343	0.115369			60.7524	716.841	0.0847502	11.7994
ENSMUSG00000053687	Dpep2	141.204	22238.2	37581.7	28854.2	691.034	0.719432	1368.88	2517.77	0.00827151	0.0619984			22203.8	1144.6	19.3988	0.0515497
ENSMUSG00000072601	Ear1	685475	58550.7	15386.2	65.4291	863.793	1809.01	4350.63	2492.86	0.00033393	0.0101045			189869	2379.07	79.8081	0.0125301
ENSMUSG00000072596	Ear2	35018.6	17487.9	17628.3	59012	1468.45	11983.2	1035.43	4896.03	0.0257539	0.141214			32286.7	4845.78	6.66284	0.150086
ENSMUSG00000021810	Ecd	353.01	11.0473	1.89043	5.033	259.138	1526.99	2733.15	1094.25	0.00742812	0.05842			92.7452	1403.38	0.0660868	15.1316
ENSMUSG00000025967	Eef1b2	211.806	65278.5	35326.5	28426.4	345.517	334.536	1.84486	2681.27	0.00126585	0.0214173			32310.8	840.792	38.429	0.026022
ENSMUSG00000024991	Eif3a	353.01	25939	2705.2	15.099	431.896	1197.14	763.309	5.435	0.0360233	0.178006			7253.09	599.444	12.0997	0.0826467
ENSMUSG00000040028	Elavl1	141.204	77.3311	10136.5	39549.3	1209.31	1.43886	2018.27	808.004	0.0366939	0.179133			12476.1	1009.26	12.3617	0.0808952
ENSMUSG00000038014	Fam120a	423.612	22.0946	69.9459	20.132	518.276	1858.65	0.922428	1941.66	0.0500504	0.217278			133.946	1079.88	0.124038	8.06202
ENSMUSG00000026483	Fam129a	70.602	36323.5	20169	739.852	518.276	0.359716	2795.42	1265.45	0.0372736	0.179133			14325.7	1144.88	12.5129	0.0799174
ENSMUSG00000026796	Fam129b	141.204	22.0946	9.45215	10.066	259.138	145.325	2066.24	2580.72	0.000250273	0.00934725			45.7042	1262.86	0.0361911	27.6311
ENSMUSG00000036006	Fam65b	70.602	11.0473	1.89043	10.066	1382.07	0.359716	2571.27	0.905834	0.00121462	0.0214173			23.4014	988.651	0.0236701	42.2474
ENSMUSG00000024965	Fermt3	389794	35097.3	11.3426	4947.44	86.3793	3260.11	1759.07	1979.7	0.00129377	0.0214173			107462	1771.31	60.6682	0.0164831
ENSMUSG00000024222	Fkbp5	564.816	88.3784	9.45215	30.198	431.896	2783.84	4183.21	3053.11	0.00430975	0.0464538			173.211	2613.02	0.0662878	15.0857
ENSMUSG00000026193	Fn1	494.214	244057	37893.7	18385.6	1122.93	1857.93	2747.91	5730.76	0.00205885	0.0269426			75207.6	2864.88	26.2515	0.038093
ENSMUSG00000030530	Furin	438509	86025.3	12146	714.687	863.793	3325.93	2006.28	6638.4	0.000922985	0.018852			134349	3208.6	41.8714	0.0238826
ENSMUSG00000018567	Gabarap	917.826	13433.5	31577.7	4917.25	1.00165e+06	5451.5	5563.63	3831.68	0.0189169	0.109611			12711.6	254125	0.0500209	19.9916
ENSMUSG00000033917	Gde1	282.408	66.2838	5.67129	5.033	172.759	1257.57	4387.07	2507.8	0.00155421	0.0227399			89.849	2081.3	0.0431697	23.1644
ENSMUSG00000026473	Glul	776.622	143.615	15350.3	845.545	350182	4289.25	8416.7	6388.85	0.0116889	0.0801586			4279.02	92319.1	0.0463503	21.5748
ENSMUSG00000060143	Gm10076	2471.07	31871.4	14062.9	15.099	345.517	2162.97	1124.9	471.487	0.0192901	0.110986			12105.1	1026.22	11.7958	0.0847756
ENSMUSG00000072940	Gm10443	11366.9	121.52	9448.37	18254.7	345.517	69.4252	2717.93	341.952	0.0179193	0.105324			9797.88	868.707	11.2787	0.0886628
ENSMUSG00000100862	Gm10925	5930.57	916.926	49.1512	140.924	172.759	17.9858	70.1045	54.803	0.00207758	0.0269426			1759.39	78.913	22.2954	0.0448524
ENSMUSG00000081400	Gm13680	70.602	22.0946	3.78086	15.099	1209.31	0.359716	0.461214	2.26459	0.0420598	0.195244			27.8941	303.099	0.0920298	10.866
ENSMUSG00000092898	Gm23806	1623.85	3689.8	24.5756	1268.32	431.896	93.5262	1.38364	34.4217	0.0178785	0.105324			1651.63	140.307	11.7716	0.0849504
ENSMUSG00000076258	Gm23935	38407.5	33.1419	8187.45	307.013	259.138	575.546	4.61214	62.0496	0.000781755	0.017262			11733.8	225.336	52.0723	0.0192041
ENSMUSG00000061848	Gm5805	7907.43	33.1419	12110.1	85.5611	86.3793	1078.07	7.37943	136.781	0.0225749	0.127198			5034.05	327.152	15.3875	0.0649878
ENSMUSG00000052192	Gm5963	70.602	68217	22636	291.914	518.276	46.7631	1564.9	5090.79	0.0296483	0.157024			22803.9	1805.18	12.6325	0.0791611
ENSMUSG00000027523	Gnas	78297.6	6771.99	5.67129	65.4291	86.3793	495.329	8.76307	1681.68	0.00502629	0.0477498			21285.2	568.038	37.4714	0.026687
ENSMUSG00000063856	Gpx1	297234	42565.2	32511.6	23494.1	1727.59	1820.52	7331	2752.38	0.000394407	0.0111114			98951.3	3407.87	29.0361	0.0344399
ENSMUSG00000059923	Grb2	423.612	102928	12684.8	25.165	691.034	1195.7	2717.93	1203.85	0.00805041	0.0608998			29015.3	1452.13	19.9812	0.050047
ENSMUSG00000034708	Grn	148405	88212.7	5890.58	34984.4	691.034	2544.99	4074.83	4102.98	0.000560837	0.013885			69373.3	2853.46	24.312	0.0411319
ENSMUSG00000036594	H2-Aa	706.02	68913	21828.8	14152.8	172.759	3812.27	0.922428	797.587	0.00671572	0.0577552			26400.2	1195.88	22.0758	0.0452984
ENSMUSG00000073421	H2-Ab1	137321	55.2365	13061	8596.37	863.793	35.2522	1248.97	727.385	0.000324649	0.0101045			39758.4	718.849	55.3084	0.0180805
ENSMUSG00000064109	Hcst	70.602	21232.9	15180.1	5.033	172.759	798.21	0.461214	520.402	0.0129646	0.084063			9122.17	372.958	24.459	0.0408848
ENSMUSG00000027360	Hdc	70.602	22.0946	5.67129	25.165	172.759	2.1583	2241.96	887.717	0.00131072	0.0214173			30.8832	826.149	0.0373822	26.7507
ENSMUSG00000004897	Hdgf	70.602	33.1419	13.233	15.099	259.138	1.07915	1135.05	634.084	0.00482122	0.0467804			33.019	507.337	0.0650829	15.365
ENSMUSG00000028634	Hivep3	282.408	66.2838	13.233	15.099	259.138	1711.17	4156.92	478.28	0.00218325	0.0278705			94.256	1651.38	0.0570772	17.5201
ENSMUSG00000060373	Hnrnpc	353.01	11.0473	15743.5	26448.4	259.138	966.917	1.84486	170.297	0.00483635	0.0467804			10639	349.549	30.4363	0.0328555
ENSMUSG00000028759	Hp1bp3	141.204	44.1892	1.89043	5.033	345.517	1738.15	5947.36	1849.26	6.03e-05	0.00410783			48.0792	2470.07	0.0194647	51.3751
ENSMUSG00000025261	Huwe1	141.204	55.2365	5.67129	5.033	172.759	1930.6	2904.73	19.4754	0.00207161	0.0269426			51.7862	1256.89	0.0412019	24.2707
ENSMUSG00000025950	Idh1	917.826	143.615	107.754	70.4621	345.517	2646.07	4855.2	757.277	0.0340425	0.173884			309.914	2151.02	0.144078	6.94068
ENSMUSG00000039217	Il18	141.204	33605.9	21692.7	3714.36	691.034	1.43886	1260.04	3309.46	0.0325121	0.16888			14788.5	1315.49	11.2418	0.0889537
ENSMUSG00000027398	Il1b	988.428	11.0473	7.56172	25.165	172.759	7843.25	300.712	1298.97	0.0497761	0.217278			258.051	2403.92	0.107346	9.3157
ENSMUSG00000030536	Iqgap1	1765.05	116184	17760.6	45136	1382.07	12317.4	4518.98	4449.46	0.0291173	0.155483			45211.5	5666.97	7.97807	0.125344
ENSMUSG00000025809	Itgb1	70.602	103458	10094.9	30.198	345.517	1.07915	2781.12	865.524	0.010231	0.0708365			28413.4	998.31	28.4615	0.0351352
ENSMUSG00000022108	Itm2b	427425	320.372	4317.74	23891.7	691.034	5983.16	6671.92	4670.93	0.00656412	0.057052			113989	4504.26	25.3068	0.039515
ENSMUSG00000026223	Itm2c	543494	78888.7	623.842	23947	345.517	1027.35	2087.92	668.958	8.39e-06	0.00114254			161738	1032.44	156.657	0.00638336
ENSMUSG00000051256	Jagn1	282.408	22.0946	1.89043	20.132	172.759	2369.45	594.966	1.81167	0.0361676	0.178006			81.6313	784.747	0.104022	9.61331
ENSMUSG00000028530	Jak1	70.602	33.1419	11.3426	45.297	172.759	1010.44	1844.86	1995.55	8.55e-05	0.00499035			40.0959	1255.9	0.0319259	31.3225
ENSMUSG00000022426	Josd1	70.602	43228.1	14635.7	4675.66	172.759	0.719432	0.461214	434.347	0.00018739	0.00805776			15652.5	152.072	102.929	0.00971548
ENSMUSG00000003032	Klf4	2400.47	32258.1	6249.76	6019.47	172.759	13.3095	1.84486	2213.41	0.00928885	0.066114			11732	600.33	19.5425	0.0511705
ENSMUSG00000061397	Krt79	70.602	44.1892	22774	18330.2	345.517	155.397	242.137	1951.62	0.0166372	0.101719			10304.7	673.668	15.2965	0.0653745
ENSMUSG00000031447	Lamp1	384569	115621	13968.4	29045.5	1641.21	6027.4	8216.53	8245.81	0.00164261	0.0235441			135801	6032.74	22.5107	0.0444234
ENSMUSG00000028581	Laptm5	1.05098e+06	116516	53134.3	3125.5	2073.1	16876.8	19157.5	10715.6	0.00443433	0.0467804			305939	12205.7	25.0652	0.0398959
ENSMUSG00000021998	Lcp1	570888	158650	26819.5	32548.4	2591.38	4510.48	2805.1	13430.8	0.000523236	0.013885			197227	5834.44	33.8038	0.0295824
ENSMUSG00000035212	Leprot	13273.2	47724.3	5.67129	4725.99	259.138	1652.54	0.461214	559.353	0.0075244	0.058547			16432.3	617.872	26.595	0.0376011
ENSMUSG00000034158	Lrrc58	211.806	254.088	638.965	135.891	604.655	1464.4	7651.54	1323.42	0.0146626	0.0914451			310.188	2761.01	0.112346	8.90109
ENSMUSG00000026305	Lrrfip1	353.01	165.709	20.7947	10.066	691.034	3123.77	5167.44	129.987	0.00486699	0.0467804			137.395	2278.06	0.0603123	16.5804
ENSMUSG00000018819	Lsp1	423.612	15101.7	16819.1	7458.91	431.896	1417.28	1.38364	2698.93	0.0452843	0.2058			9950.83	1137.37	8.74896	0.114299
ENSMUSG00000028670	Lypla2	211.806	59003.6	5240.27	5163.86	518.276	3817.67	2026.11	711.08	0.022953	0.128442			17404.9	1768.28	9.84281	0.101597
ENSMUSG00000024085	Man2a1	706.02	22.0946	31560.7	26473.6	345.517	3737.09	1612.87	762.712	0.0423487	0.195474			14690.6	1614.55	9.09891	0.109903
ENSMUSG00000032135	Mcam	70.602	33.1419	1.89043	5.033	172.759	2884.2	496.728	1035.82	5.42e-05	0.00410783			27.6668	1147.38	0.0241131	41.4712
ENSMUSG00000031762	Mt2	211.806	11.0473	9.45215	15.099	172.759	3191.04	1.84486	3082.55	0.0030972	0.0372119			61.8511	1612.05	0.038368	26.0634
ENSMUSG00000064360	mt-Nd3	9601.87	23122	421.566	28411.3	172.759	905.405	1920.96	1626.42	0.00520347	0.0483095			15389.2	1156.39	13.308	0.0751428
ENSMUSG00000064363	mt-Nd4	988287	151149	42271.9	83502.6	1900.34	8473.11	8014.98	14314.9	0.000355923	0.0103853			316303	8175.83	38.6875	0.0258481
ENSMUSG00000064367	mt-Nd5	141.204	61820.7	10121.4	402.64	604.655	1140.3	4960.36	587.886	0.0344603	0.173884			18121.5	1823.3	9.93883	0.100615
ENSMUSG00000034868	Myl12b	108303	1646.05	3.78086	2430.94	259.138	1319.08	2618.31	1443.9	0.0119698	0.0801586			28096.1	1410.11	19.9248	0.0501888
ENSMUSG00000020572	Nampt	211.806	66.2838	7.56172	25.165	691.034	522.667	2750.22	714.25	0.0018158	0.0251442			77.7041	1169.54	0.0664398	15.0512
ENSMUSG00000015950	Ncf1	353.01	66.2838	1.89043	5.033	691.034	2295.71	3017.26	942.067	0.00479511	0.0467804			106.554	1736.52	0.0613609	16.297
ENSMUSG00000020238	Ncln	494.214	22.0946	9.45215	10.066	172.759	1775.2	237.525	1547.16	0.0457346	0.206438			133.957	933.162	0.143551	6.96614
ENSMUSG00000042419	Nfkbil1	70.602	44.1892	3.78086	5.033	86.3793	26.9787	3356.26	507.267	0.000778404	0.017262			30.9013	994.22	0.0310809	32.1741
ENSMUSG00000023068	Nus1	423.612	55.2365	1.89043	5.033	172.759	1510.81	3678.64	976.942	0.0132882	0.0848162			121.443	1584.79	0.0766304	13.0496
ENSMUSG00000020745	Pafah1b1	70.602	47724.3	7457.74	5.033	172.759	1.07915	1.38364	1195.25	0.00738718	0.05842			13814.4	342.617	40.3203	0.0248014
ENSMUSG00000027508	Pag1	141.204	77.3311	1.89043	5.033	259.138	313.313	2753.45	1431.67	0.00186953	0.0254568			56.3646	1189.39	0.0473894	21.1017
ENSMUSG00000051695	Pcbp1	564.816	88024.9	17872.1	1545.13	172.759	4331.34	9.22428	1555.32	0.0122024	0.080398			27001.7	1517.16	17.7975	0.0561875
ENSMUSG00000020134	Peli1	282.408	11.0473	7.56172	10.066	86.3793	2038.87	1334.29	478.733	0.00721085	0.05842			77.7708	984.569	0.0789897	12.6599
ENSMUSG00000031903	Pla2g15	211.806	3667.7	7862.3	17847	345.517	872.671	2137.73	1210.65	0.0453415	0.2058			7397.21	1141.64	6.47945	0.154334
ENSMUSG00000025509	Pnpla2	70.602	22.0946	1.89043	271.782	89057	1195.34	1358.28	849.672	2.71e-06	0.000739308			91.5923	23115.1	0.00396245	252.369
ENSMUSG00000030042	Pole4	70.602	11.0473	1.89043	5.033	259.138	997.493	3382.54	551.653	4.15e-06	0.000847736			22.1432	1297.71	0.0170633	58.6052
ENSMUSG00000021096	Ppm1a	70.602	61986.4	1.89043	12788.9	172.759	538.135	0.922428	863.26	0.00327042	0.0387237			18711.9	393.769	47.5201	0.0210437
ENSMUSG00000030697	Ppp4c	141.204	66.2838	23583.1	20167.2	259.138	0.359716	1372.57	1151.32	0.025424	0.140348			10989.5	695.846	15.7929	0.0633194
ENSMUSG00000052296	Ppp6r1	70.602	48088.9	11387.9	5.033	172.759	148.203	0.461214	186.149	0.000181633	0.00805776			14888.1	126.893	117.328	0.0085231
ENSMUSG00000028657	Ppt1	18568.3	135042	7.56172	17338.7	1209.31	1746.78	3034.33	173.467	0.00343562	0.0393584			42739.2	1540.97	27.7352	0.0360552
ENSMUSG00000020612	Prkar1a	141.204	33.1419	10922.9	18813.4	86.3793	429.501	717.649	1944.83	0.0459896	0.206448			7477.65	794.589	9.41072	0.106262
ENSMUSG00000023048	Prr13	706.02	50983.3	13938.1	10.066	86.3793	3074.49	1536.3	1376.87	0.0370819	0.179133			16409.4	1518.51	10.8062	0.0925393
ENSMUSG00000004207	Psap	1.20899e+06	68813.6	62293.4	7000.91	5960.17	8244.69	11687.6	9457.81	0.000907517	0.018852			336774	8837.58	38.1071	0.0262418
ENSMUSG00000005625	Psmd4	70.602	2662.4	10743.3	5319.89	172.759	0.359716	615.721	971.054	0.0399759	0.187429			4699.05	439.973	10.6803	0.0936303
ENSMUSG00000039942	Ptger4	141.204	11.0473	1.89043	5.033	259.138	0.359716	1264.65	532.177	0.00711635	0.05842			39.7937	514.081	0.0774074	12.9187
ENSMUSG00000026238	Ptma	282.408	31506.9	12612.9	15094	259.138	982.385	584.358	0.905834	0.00128137	0.0214173			14874.1	456.697	32.5688	0.0307042
ENSMUSG00000026395	Ptprc	22310.2	19840.9	16397.6	2068.56	604.655	0.719432	684.903	2212.95	0.00639258	0.0561585			15154.3	875.807	17.3033	0.0577925
ENSMUSG00000026878	Rab14	847.224	23122	28783.7	16080.4	691.034	1256.49	664.148	3078.93	0.00432129	0.0464538			17208.3	1422.65	12.096	0.0826722
ENSMUSG00000030704	Rab6a	70.602	22.0946	13.233	5.033	259.138	0.359716	220.46	387.244	0.0175543	0.104685			27.7407	216.8	0.127955	7.81526
ENSMUSG00000036943	Rab8b	175728	154.662	12783.1	9552.64	604.655	5406.89	5441.4	1010.91	0.0121856	0.080398			49554.7	3115.97	15.9035	0.0628793
ENSMUSG00000001768	Rin2	993723	116792	21068.8	16226.4	863.793	4569.83	1421.46	6532.42	5.83e-05	0.00410783			286953	3346.88	85.7374	0.0116635
ENSMUSG00000045128	Rpl18a	141.204	33.1419	109.645	5.033	345.517	1587.43	2466.11	1.35875	0.0124267	0.0812209			72.256	1100.1	0.065681	15.2251
ENSMUSG00000073702	Rpl31	4024.31	42819.3	6482.28	8983.91	86.3793	1045.33	3523.21	1093.34	0.00955763	0.0673154			15577.5	1437.07	10.8398	0.092253
ENSMUSG00000079435	Rpl36a	353.01	87914.4	37559	7655.2	345.517	1127.35	4115.41	2288.14	0.00465949	0.0467804			33370.4	1969.1	16.947	0.0590075
ENSMUSG00000041841	Rpl37	494.214	54065.5	25163.5	221.452	345.517	2275.56	2154.33	2009.59	0.0171934	0.103287			19986.2	1696.25	11.7825	0.0848713
ENSMUSG00000029614	Rpl6	21251.2	65024.4	10996.6	16301.9	431.896	2220.17	2421.84	1791.74	0.000537617	0.013885			28393.5	1716.41	16.5424	0.0604507
ENSMUSG00000060438	Rps10-ps1	6142.38	20989.9	11355.8	15033.6	345.517	5118.4	1952.32	3139.62	0.0469297	0.208378			13380.4	2638.96	5.07033	0.197226
ENSMUSG00000009927	Rps25	221126	90609.9	36642.2	9074.51	15721	5952.22	868.005	5146.04	0.00907392	0.066114			89363	6921.82	12.9103	0.0774574
ENSMUSG00000030744	Rps3	611696	119178	6130.66	14032	172.759	9783.92	1401.17	2520.03	0.000560559	0.013885			187759	3469.47	54.1176	0.0184783
ENSMUSG00000063171	Rps4l	353.01	11.0473	7.56172	5.033	86.3793	3934.93	1530.77	1000.95	0.00548129	0.050317			94.163	1638.26	0.0574776	17.3981
ENSMUSG00000012848	Rps5	423.612	34500.7	4421.71	33212.8	259.138	3423.06	1052.95	2563.06	0.0168199	0.101792			18139.7	1824.55	9.94201	0.100583
ENSMUSG00000006333	Rps9	866852	135340	35226.3	55347.9	950.172	18138.3	6068.19	10455.1	0.00124009	0.0214173			273192	8902.96	30.6855	0.0325887
ENSMUSG00000024758	Rtn3	776.622	38245.7	26.466	7775.99	604.655	27.6981	2372.49	1274.51	0.034794	0.173884			11706.2	1069.84	10.942	0.0913906
ENSMUSG00000056071	S100a9	70.602	430.845	35.9182	80.5281	3023.27	498.566	7283.03	3689.46	0.000779666	0.017262			154.473	3623.58	0.0426299	23.4577
ENSMUSG00000029426	Scarb2	70.602	38046.9	5608.9	80.5281	172.759	0.359716	759.62	1738.75	0.027774	0.149285			10951.7	667.872	16.398	0.0609832
ENSMUSG00000022855	Senp2	70.602	75574.5	1.89043	11299.1	259.138	346.047	4964.51	79.2605	0.0346371	0.173884			21736.5	1412.24	15.3915	0.0649707
ENSMUSG00000025647	Shisa5	423.612	99094.2	13032.6	10815.9	431.896	1214.04	739.326	87.413	9.76e-05	0.00531717			30841.6	618.169	49.8918	0.0200434
ENSMUSG00000031622	Sin3b	494.214	55656.3	12223.5	13775.3	431.896	2674.13	1290.02	1607.86	0.00460409	0.0467804			20537.3	1500.97	13.6827	0.0730852
ENSMUSG00000059182	Skap2	141.204	99.4257	1.89043	10.066	950.172	1325.19	6753.56	3542.72	6.72e-05	0.00422524			63.1465	3142.91	0.0200917	49.7717
ENSMUSG00000027660	Skil	70.602	42454.8	5.67129	6120.13	86.3793	1.07915	1150.73	0.905834	0.00840653	0.0624376			12162.8	309.773	39.2635	0.0254689
ENSMUSG00000027737	Slc7a11	211.806	22.0946	20.7947	30.198	259.138	1641.02	1668.67	2986.53	0.000284572	0.00968731			71.2233	1638.84	0.0434595	23.0099
ENSMUSG00000072620	Slfn2	282.408	22.0946	9.45215	5.033	172.759	1341.38	3290.3	1951.17	0.0014664	0.0223179			79.747	1688.9	0.0472182	21.1783
ENSMUSG00000019872	Smpdl3a	494.214	66.2838	7.56172	30.198	259.138	1212.6	1330.14	933.462	0.0398651	0.187429			149.564	933.836	0.160161	6.24371
ENSMUSG00000020180	Snrpd3	70.602	33.1419	7.56172	10.066	86.3793	0.359716	1328.3	1437.11	0.00289752	0.0358677			30.3429	713.035	0.0425546	23.4992
ENSMUSG00000021427	Ssr1	211.806	31683.6	18210.5	1112.29	345.517	1418.36	0.922428	661.712	0.00743657	0.05842			12804.6	606.628	21.1078	0.0473759
ENSMUSG00000024006	Stk38	211.806	44.1892	3.78086	10.066	259.138	1419.44	1943.56	1219.71	0.0013443	0.0215352			67.4605	1210.46	0.0557313	17.9432
ENSMUSG00000019998	Stx7	70.602	44.1892	18.9043	25.165	259.138	461.516	1756.76	960.184	0.000218198	0.00891339			39.7151	859.401	0.0462126	21.6391
ENSMUSG00000020432	Tcn2	70.602	397.703	3.78086	20.132	172.759	658.28	2675.04	493.68	0.043279	0.198646			123.054	999.94	0.123062	8.126
ENSMUSG00000025016	Tm9sf3	826044	79562.6	8671.4	5.033	345.517	1355.41	2201.38	2630.09	0.0001691	0.00805776			228571	1633.1	139.961	0.00714483
ENSMUSG00000023010	Tmbim6	336772	111578	32184.6	18773.1	1382.07	5660.85	8868.23	4770.12	0.00098546	0.019463			124827	5170.32	24.143	0.0414199
ENSMUSG00000021248	Tmed10	43702.6	22.0946	15.1234	2843.65	86.3793	499.646	1839.78	1115.53	0.0349044	0.173884			11645.9	885.336	13.1542	0.0760214
ENSMUSG00000023915	Tnfrsf21	141.204	82821.6	8864.22	17192.7	691.034	1.07915	3493.24	1673.98	0.0118051	0.0801586			27254.9	1464.83	18.6062	0.0537456
ENSMUSG00000048546	Tob2	282.408	36157.8	6393.43	10.066	86.3793	1728.08	2.30607	29.8925	0.0151824	0.0939698			10710.9	461.663	23.2007	0.0431021
ENSMUSG00000037824	Tspan14	188154	55.2365	25636.1	488.201	172.759	0.719432	1205.61	483.262	0.000263142	0.00934725			53583.5	465.589	115.088	0.00868903
ENSMUSG00000041736	Tspo	564.816	61710.2	8712.99	15.099	86.3793	1508.29	789.599	1082.92	0.00798754	0.0608998			17750.8	866.798	20.4786	0.0488316
ENSMUSG00000001525	Tubb5	141839	8362.8	998.147	11389.7	863.793	0.359716	1285.87	1146.33	0.000831527	0.0178778			40647.5	824.088	49.3243	0.020274
ENSMUSG00000038393	Txnip	1.65399e+06	65808.7	55777.1	62565.3	3368.79	12784.7	13258.5	6327.25	0.000260996	0.00934725			459536	8934.81	51.4321	0.0194431
ENSMUSG00000020250	Txnrd1	423.612	22.0946	3.78086	5.033	86.3793	2918.38	2168.17	423.477	0.0166834	0.101719			113.63	1399.1	0.0812166	12.3128
ENSMUSG00000026956	Uap1l1	635.418	106628	8711.1	5.033	345.517	1604.33	178.49	491.415	0.00142283	0.0223179			28995	654.939	44.2713	0.022588
ENSMUSG00000020390	Ube2b	706.02	55.2365	1.89043	10.066	518.276	3485.29	2283.01	154.898	0.048355	0.213546			193.303	1610.37	0.120037	8.33079
ENSMUSG00000078578	Ube2d3	353.01	48431.3	9.45215	11369.6	259.138	1.43886	874.001	891.794	0.00585549	0.0531549			15040.8	506.593	29.6902	0.0336811
ENSMUSG00000063882	Uqcrh	70.602	43924	20416.6	30.198	345.517	1.07915	1321.84	2496.03	0.0297904	0.157024			16110.4	1041.12	15.4741	0.0646239
ENSMUSG00000044894	Uqcrq	494.214	33.1419	1.89043	15.099	259.138	2605.06	1729.09	26.7221	0.046333	0.206853			136.086	1155	0.117823	8.48729
ENSMUSG00000021771	Vdac2	988.428	66.2838	3.78086	25.165	863.793	4561.92	846.789	2686.7	0.0401181	0.187429			270.914	2239.8	0.120955	8.26756
ENSMUSG00000051748	Wfdc21	211.806	55.2365	20460.1	13785.4	259.138	891.376	1521.55	540.783	0.0259497	0.141339			8628.14	803.211	10.7421	0.093092
ENSMUSG00000085795	Zfp703	70.602	38776	18293.7	12798.9	863.793	0.719432	295.638	1677.6	0.00481058	0.0467804			17484.8	709.439	24.646	0.0405746
																127	61

## Sheet: > 2 fold< 2 fold
	Average	Average	Fold	Fold			Female infection > 2 fold	Average	Average	Fold	Fold			Female infection+Protein > 2 fold	Average	Average	Fold	Fold
Associated.Gene.Name	F-infection alone	F-Infec+Protein-	F-infe/F-infec+protein	F-infec+protein/F-infe	p.value		Associated.Gene.Name	F-infection alone	F-Infec+Protein-	F-infe	F-infec+protein	p.value		Associated.Gene.Name	F-infection alone	F-Infec+Protein	F-infe	F-infec+protein	p.value
2610001J05Rik	84.3254	1318.94	0.063934	15.6411	0.00344513		Abcd2	15941.8	200.878	79.3606	0.0126007	0.00114478		2610001J05Rik	84.3254	1318.94	0.063934	15.6411	0.00344513
Abcd2	15941.8	200.878	79.3606	0.0126007	0.00114478		Acaa1b	3285.44	232.717	14.1178	0.0708328	0.0344936		AI662270	34.9213	755.49	0.0462234	21.6341	0.00147511
Acaa1b	3285.44	232.717	14.1178	0.0708328	0.0344936		Aco2	2667.95	155.52	17.155	0.0582919	0.00906924		Akap13	61.3435	821.402	0.0746815	13.3902	0.0188877
Aco2	2667.95	155.52	17.155	0.0582919	0.00906924		Anxa2	188497	12614.7	14.9427	0.0669224	0.00510758		Ccl4	186.149	3240.87	0.0574379	17.4101	0.00352533
AI662270	34.9213	755.49	0.0462234	21.6341	0.00147511		Anxa4	18674.1	1343.03	13.9045	0.0719192	0.00783707		Ccl9	6619.33	159096	0.0416059	24.035	0.0140961
Akap13	61.3435	821.402	0.0746815	13.3902	0.0188877		Anxa5	5338.6	814.364	6.55554	0.152543	0.0498816		Ccni	73.3416	2520.16	0.029102	34.3619	0.00346854
Anxa2	188497	12614.7	14.9427	0.0669224	0.00510758		App	131166	5608.44	23.3873	0.0427582	0.00155867		Cd47	193.451	75777.1	0.0025529	391.712	1.2e-06
Anxa4	18674.1	1343.03	13.9045	0.0719192	0.00783707		Arl6ip1	17777.5	2462.13	7.22037	0.138497	0.0401469		Cdc25b	27.4215	605.196	0.0453101	22.0701	0.00249073
Anxa5	5338.6	814.364	6.55554	0.152543	0.0498816		Atp1a1	21451	1646.34	13.0295	0.0767491	0.00930613		Clec4d	42.9435	1283.24	0.0334648	29.8822	0.00106632
App	131166	5608.44	23.3873	0.0427582	0.00155867		Atp6v0d2	8329.78	1004.72	8.29064	0.120618	0.0382525		Coro1c	41.3045	1675.21	0.0246563	40.5576	0.00100055
Arl6ip1	17777.5	2462.13	7.22037	0.138497	0.0401469		Atp6v1b2	30346	4072.71	7.45106	0.134209	0.0325973		Ctbp1	166.582	2517.45	0.0661707	15.1124	0.0101849
Atp1a1	21451	1646.34	13.0295	0.0767491	0.00930613		Atp6v1f	29311.6	2707.93	10.8244	0.0923841	0.00698046		Cxcl2	467.75	5020.96	0.0931595	10.7343	0.0135036
Atp6v0d2	8329.78	1004.72	8.29064	0.120618	0.0382525		B2m	181395	12102.4	14.9883	0.0667187	0.00731471		Dhrs7	60.7524	716.841	0.0847502	11.7994	0.0203343
Atp6v1b2	30346	4072.71	7.45106	0.134209	0.0325973		Bhlhe40	174844	2274.02	76.8874	0.013006	0.00169785		Ecd	92.7452	1403.38	0.0660868	15.1316	0.00742812
Atp6v1f	29311.6	2707.93	10.8244	0.0923841	0.00698046		C3	94336.1	1762.87	53.5128	0.0186871	0.00463185		Fam120a	133.946	1079.88	0.124038	8.06202	0.0500504
B2m	181395	12102.4	14.9883	0.0667187	0.00731471		Cap1	16617.6	1012.81	16.4074	0.060948	0.00300793		Fam129b	45.7042	1262.86	0.0361911	27.6311	0.000250273
Bhlhe40	174844	2274.02	76.8874	0.013006	0.00169785		Capzb	10436.9	850.714	12.2684	0.0815104	0.0370921		Fam65b	23.4014	988.651	0.0236701	42.2474	0.00121462
C3	94336.1	1762.87	53.5128	0.0186871	0.00463185		Cd63	50055.3	4455	11.2358	0.0890016	0.00917854		Fkbp5	173.211	2613.02	0.0662878	15.0857	0.00430975
Cap1	16617.6	1012.81	16.4074	0.060948	0.00300793		Cd74	15943.6	1614.32	9.87635	0.101252	0.0119312		Gabarap	12711.6	254125	0.0500209	19.9916	0.0189169
Capzb	10436.9	850.714	12.2684	0.0815104	0.0370921		Cd9	333243	10406.8	32.0215	0.031229	0.000724709		Gde1	89.849	2081.3	0.0431697	23.1644	0.00155421
Ccl4	186.149	3240.87	0.0574379	17.4101	0.00352533		Cebpb	340476	21336.3	15.9576	0.0626661	0.00737272		Glul	4279.02	92319.1	0.0463503	21.5748	0.0116889
Ccl9	6619.33	159096	0.0416059	24.035	0.0140961		Cers2	216987	647.435	335.149	0.00298375	4.14e-05		Gm13680	27.8941	303.099	0.0920298	10.866	0.0420598
Ccni	73.3416	2520.16	0.029102	34.3619	0.00346854		Chmp1a	13415.1	1163.25	11.5324	0.0867119	0.023914		Hdc	30.8832	826.149	0.0373822	26.7507	0.00131072
Cd47	193.451	75777.1	0.0025529	391.712	1.2e-06		Chmp4b	36269.3	818.482	44.3128	0.0225668	0.000167287		Hdgf	33.019	507.337	0.0650829	15.365	0.00482122
Cd63	50055.3	4455	11.2358	0.0890016	0.00917854		Chtop	20885.1	112.836	185.094	0.00540267	2.02e-05		Hivep3	94.256	1651.38	0.0570772	17.5201	0.00218325
Cd74	15943.6	1614.32	9.87635	0.101252	0.0119312		Cltc	120820	1376.86	87.7506	0.0113959	3.58e-05		Hp1bp3	48.0792	2470.07	0.0194647	51.3751	6.03e-05
Cd9	333243	10406.8	32.0215	0.031229	0.000724709		Cotl1	79430.4	10847	7.32281	0.13656	0.0275011		Huwe1	51.7862	1256.89	0.0412019	24.2707	0.00207161
Cdc25b	27.4215	605.196	0.0453101	22.0701	0.00249073		Cox5a	15106.6	899.028	16.8032	0.0595123	0.00690199		Idh1	309.914	2151.02	0.144078	6.94068	0.0340425
Cebpb	340476	21336.3	15.9576	0.0626661	0.00737272		Cox6a1	25517.5	592.623	43.0585	0.0232242	0.0042537		Il1b	258.051	2403.92	0.107346	9.3157	0.0497761
Cers2	216987	647.435	335.149	0.00298375	4.14e-05		Csnk1g2	27099.7	1081.23	25.0639	0.0398981	0.0060521		Jagn1	81.6313	784.747	0.104022	9.61331	0.0361676
Chmp1a	13415.1	1163.25	11.5324	0.0867119	0.023914		Ctage5	104427	189.676	550.558	0.00181634	6.08e-06		Jak1	40.0959	1255.9	0.0319259	31.3225	8.55e-05
Chmp4b	36269.3	818.482	44.3128	0.0225668	0.000167287		Ctsz	19938.3	1966.67	10.1381	0.098638	0.0196567		Lrrc58	310.188	2761.01	0.112346	8.90109	0.0146626
Chtop	20885.1	112.836	185.094	0.00540267	2.02e-05		Dab2	31055.7	3858.65	8.04834	0.124249	0.0326598		Lrrfip1	137.395	2278.06	0.0603123	16.5804	0.00486699
Clec4d	42.9435	1283.24	0.0334648	29.8822	0.00106632		Dazap2	308516	4801.89	64.2488	0.0155645	0.000311058		Mcam	27.6668	1147.38	0.0241131	41.4712	5.42e-05
Cltc	120820	1376.86	87.7506	0.0113959	3.58e-05		Dbi	19518.6	843.217	23.1478	0.0432007	0.00622995		Mt2	61.8511	1612.05	0.038368	26.0634	0.0030972
Coro1c	41.3045	1675.21	0.0246563	40.5576	0.00100055		Ddx5	34904.7	2058.13	16.9595	0.0589642	0.0130673		Nampt	77.7041	1169.54	0.0664398	15.0512	0.0018158
Cotl1	79430.4	10847	7.32281	0.13656	0.0275011		Dguok	29687.6	43.7387	678.748	0.0014733	5.84e-10		Ncf1	106.554	1736.52	0.0613609	16.297	0.00479511
Cox5a	15106.6	899.028	16.8032	0.0595123	0.00690199		Dpep2	22203.8	1144.6	19.3988	0.0515497	0.00827151		Ncln	133.957	933.162	0.143551	6.96614	0.0457346
Cox6a1	25517.5	592.623	43.0585	0.0232242	0.0042537		Ear1	189869	2379.07	79.8081	0.0125301	0.00033393		Nfkbil1	30.9013	994.22	0.0310809	32.1741	0.000778404
Csnk1g2	27099.7	1081.23	25.0639	0.0398981	0.0060521		Ear2	32286.7	4845.78	6.66284	0.150086	0.0257539		Nus1	121.443	1584.79	0.0766304	13.0496	0.0132882
Ctage5	104427	189.676	550.558	0.00181634	6.08e-06		Eef1b2	32310.8	840.792	38.429	0.026022	0.00126585		Pag1	56.3646	1189.39	0.0473894	21.1017	0.00186953
Ctbp1	166.582	2517.45	0.0661707	15.1124	0.0101849		Eif3a	7253.09	599.444	12.0997	0.0826467	0.0360233		Peli1	77.7708	984.569	0.0789897	12.6599	0.00721085
Ctsz	19938.3	1966.67	10.1381	0.098638	0.0196567		Elavl1	12476.1	1009.26	12.3617	0.0808952	0.0366939		Pnpla2	91.5923	23115.1	0.00396245	252.369	2.71e-06
Cxcl2	467.75	5020.96	0.0931595	10.7343	0.0135036		Fam129a	14325.7	1144.88	12.5129	0.0799174	0.0372736		Pole4	22.1432	1297.71	0.0170633	58.6052	4.15e-06
Dab2	31055.7	3858.65	8.04834	0.124249	0.0326598		Fermt3	107462	1771.31	60.6682	0.0164831	0.00129377		Ptger4	39.7937	514.081	0.0774074	12.9187	0.00711635
Dazap2	308516	4801.89	64.2488	0.0155645	0.000311058		Fn1	75207.6	2864.88	26.2515	0.038093	0.00205885		Rab6a	27.7407	216.8	0.127955	7.81526	0.0175543
Dbi	19518.6	843.217	23.1478	0.0432007	0.00622995		Furin	134349	3208.6	41.8714	0.0238826	0.000922985		Rpl18a	72.256	1100.1	0.065681	15.2251	0.0124267
Ddx5	34904.7	2058.13	16.9595	0.0589642	0.0130673		Gm10076	12105.1	1026.22	11.7958	0.0847756	0.0192901		Rps4l	94.163	1638.26	0.0574776	17.3981	0.00548129
Dguok	29687.6	43.7387	678.748	0.0014733	5.84e-10		Gm10443	9797.88	868.707	11.2787	0.0886628	0.0179193		S100a9	154.473	3623.58	0.0426299	23.4577	0.000779666
Dhrs7	60.7524	716.841	0.0847502	11.7994	0.0203343		Gm10925	1759.39	78.913	22.2954	0.0448524	0.00207758		Skap2	63.1465	3142.91	0.0200917	49.7717	6.72e-05
Dpep2	22203.8	1144.6	19.3988	0.0515497	0.00827151		Gm23806	1651.63	140.307	11.7716	0.0849504	0.0178785		Slc7a11	71.2233	1638.84	0.0434595	23.0099	0.000284572
Ear1	189869	2379.07	79.8081	0.0125301	0.00033393		Gm23935	11733.8	225.336	52.0723	0.0192041	0.000781755		Slfn2	79.747	1688.9	0.0472182	21.1783	0.0014664
Ear2	32286.7	4845.78	6.66284	0.150086	0.0257539		Gm5805	5034.05	327.152	15.3875	0.0649878	0.0225749		Smpdl3a	149.564	933.836	0.160161	6.24371	0.0398651
Ecd	92.7452	1403.38	0.0660868	15.1316	0.00742812		Gm5963	22803.9	1805.18	12.6325	0.0791611	0.0296483		Snrpd3	30.3429	713.035	0.0425546	23.4992	0.00289752
Eef1b2	32310.8	840.792	38.429	0.026022	0.00126585		Gnas	21285.2	568.038	37.4714	0.026687	0.00502629		Stk38	67.4605	1210.46	0.0557313	17.9432	0.0013443
Eif3a	7253.09	599.444	12.0997	0.0826467	0.0360233		Gpx1	98951.3	3407.87	29.0361	0.0344399	0.000394407		Stx7	39.7151	859.401	0.0462126	21.6391	0.000218198
Elavl1	12476.1	1009.26	12.3617	0.0808952	0.0366939		Grb2	29015.3	1452.13	19.9812	0.050047	0.00805041		Tcn2	123.054	999.94	0.123062	8.126	0.043279
Fam120a	133.946	1079.88	0.124038	8.06202	0.0500504		Grn	69373.3	2853.46	24.312	0.0411319	0.000560837		Txnrd1	113.63	1399.1	0.0812166	12.3128	0.0166834
Fam129a	14325.7	1144.88	12.5129	0.0799174	0.0372736		H2-Aa	26400.2	1195.88	22.0758	0.0452984	0.00671572		Ube2b	193.303	1610.37	0.120037	8.33079	0.048355
Fam129b	45.7042	1262.86	0.0361911	27.6311	0.000250273		H2-Ab1	39758.4	718.849	55.3084	0.0180805	0.000324649		Uqcrq	136.086	1155	0.117823	8.48729	0.046333
Fam65b	23.4014	988.651	0.0236701	42.2474	0.00121462		Hcst	9122.17	372.958	24.459	0.0408848	0.0129646		Vdac2	270.914	2239.8	0.120955	8.26756	0.0401181
Fermt3	107462	1771.31	60.6682	0.0164831	0.00129377		Hnrnpc	10639	349.549	30.4363	0.0328555	0.00483635
Fkbp5	173.211	2613.02	0.0662878	15.0857	0.00430975		Il18	14788.5	1315.49	11.2418	0.0889537	0.0325121						61
Fn1	75207.6	2864.88	26.2515	0.038093	0.00205885		Iqgap1	45211.5	5666.97	7.97807	0.125344	0.0291173
Furin	134349	3208.6	41.8714	0.0238826	0.000922985		Itgb1	28413.4	998.31	28.4615	0.0351352	0.010231
Gabarap	12711.6	254125	0.0500209	19.9916	0.0189169		Itm2b	113989	4504.26	25.3068	0.039515	0.00656412
Gde1	89.849	2081.3	0.0431697	23.1644	0.00155421		Itm2c	161738	1032.44	156.657	0.00638336	8.39e-06
Glul	4279.02	92319.1	0.0463503	21.5748	0.0116889		Josd1	15652.5	152.072	102.929	0.00971548	0.00018739
Gm10076	12105.1	1026.22	11.7958	0.0847756	0.0192901		Klf4	11732	600.33	19.5425	0.0511705	0.00928885
Gm10443	9797.88	868.707	11.2787	0.0886628	0.0179193		Krt79	10304.7	673.668	15.2965	0.0653745	0.0166372
Gm10925	1759.39	78.913	22.2954	0.0448524	0.00207758		Lamp1	135801	6032.74	22.5107	0.0444234	0.00164261
Gm13680	27.8941	303.099	0.0920298	10.866	0.0420598		Laptm5	305939	12205.7	25.0652	0.0398959	0.00443433
Gm23806	1651.63	140.307	11.7716	0.0849504	0.0178785		Lcp1	197227	5834.44	33.8038	0.0295824	0.000523236
Gm23935	11733.8	225.336	52.0723	0.0192041	0.000781755		Leprot	16432.3	617.872	26.595	0.0376011	0.0075244
Gm5805	5034.05	327.152	15.3875	0.0649878	0.0225749		Lsp1	9950.83	1137.37	8.74896	0.114299	0.0452843
Gm5963	22803.9	1805.18	12.6325	0.0791611	0.0296483		Lypla2	17404.9	1768.28	9.84281	0.101597	0.022953
Gnas	21285.2	568.038	37.4714	0.026687	0.00502629		Man2a1	14690.6	1614.55	9.09891	0.109903	0.0423487
Gpx1	98951.3	3407.87	29.0361	0.0344399	0.000394407		mt-Nd3	15389.2	1156.39	13.308	0.0751428	0.00520347
Grb2	29015.3	1452.13	19.9812	0.050047	0.00805041		mt-Nd4	316303	8175.83	38.6875	0.0258481	0.000355923
Grn	69373.3	2853.46	24.312	0.0411319	0.000560837		mt-Nd5	18121.5	1823.3	9.93883	0.100615	0.0344603
H2-Aa	26400.2	1195.88	22.0758	0.0452984	0.00671572		Myl12b	28096.1	1410.11	19.9248	0.0501888	0.0119698
H2-Ab1	39758.4	718.849	55.3084	0.0180805	0.000324649		Pafah1b1	13814.4	342.617	40.3203	0.0248014	0.00738718
Hcst	9122.17	372.958	24.459	0.0408848	0.0129646		Pcbp1	27001.7	1517.16	17.7975	0.0561875	0.0122024
Hdc	30.8832	826.149	0.0373822	26.7507	0.00131072		Pla2g15	7397.21	1141.64	6.47945	0.154334	0.0453415
Hdgf	33.019	507.337	0.0650829	15.365	0.00482122		Ppm1a	18711.9	393.769	47.5201	0.0210437	0.00327042
Hivep3	94.256	1651.38	0.0570772	17.5201	0.00218325		Ppp4c	10989.5	695.846	15.7929	0.0633194	0.025424
Hnrnpc	10639	349.549	30.4363	0.0328555	0.00483635		Ppp6r1	14888.1	126.893	117.328	0.0085231	0.000181633
Hp1bp3	48.0792	2470.07	0.0194647	51.3751	6.03e-05		Ppt1	42739.2	1540.97	27.7352	0.0360552	0.00343562
Huwe1	51.7862	1256.89	0.0412019	24.2707	0.00207161		Prkar1a	7477.65	794.589	9.41072	0.106262	0.0459896
Idh1	309.914	2151.02	0.144078	6.94068	0.0340425		Prr13	16409.4	1518.51	10.8062	0.0925393	0.0370819
Il18	14788.5	1315.49	11.2418	0.0889537	0.0325121		Psap	336774	8837.58	38.1071	0.0262418	0.000907517
Il1b	258.051	2403.92	0.107346	9.3157	0.0497761		Psmd4	4699.05	439.973	10.6803	0.0936303	0.0399759
Iqgap1	45211.5	5666.97	7.97807	0.125344	0.0291173		Ptma	14874.1	456.697	32.5688	0.0307042	0.00128137
Itgb1	28413.4	998.31	28.4615	0.0351352	0.010231		Ptprc	15154.3	875.807	17.3033	0.0577925	0.00639258
Itm2b	113989	4504.26	25.3068	0.039515	0.00656412		Rab14	17208.3	1422.65	12.096	0.0826722	0.00432129
Itm2c	161738	1032.44	156.657	0.00638336	8.39e-06		Rab8b	49554.7	3115.97	15.9035	0.0628793	0.0121856
Jagn1	81.6313	784.747	0.104022	9.61331	0.0361676		Rin2	286953	3346.88	85.7374	0.0116635	5.83e-05
Jak1	40.0959	1255.9	0.0319259	31.3225	8.55e-05		Rpl31	15577.5	1437.07	10.8398	0.092253	0.00955763
Josd1	15652.5	152.072	102.929	0.00971548	0.00018739		Rpl36a	33370.4	1969.1	16.947	0.0590075	0.00465949
Klf4	11732	600.33	19.5425	0.0511705	0.00928885		Rpl37	19986.2	1696.25	11.7825	0.0848713	0.0171934
Krt79	10304.7	673.668	15.2965	0.0653745	0.0166372		Rpl6	28393.5	1716.41	16.5424	0.0604507	0.000537617
Lamp1	135801	6032.74	22.5107	0.0444234	0.00164261		Rps10-ps1	13380.4	2638.96	5.07033	0.197226	0.0469297
Laptm5	305939	12205.7	25.0652	0.0398959	0.00443433		Rps25	89363	6921.82	12.9103	0.0774574	0.00907392
Lcp1	197227	5834.44	33.8038	0.0295824	0.000523236		Rps3	187759	3469.47	54.1176	0.0184783	0.000560559
Leprot	16432.3	617.872	26.595	0.0376011	0.0075244		Rps5	18139.7	1824.55	9.94201	0.100583	0.0168199
Lrrc58	310.188	2761.01	0.112346	8.90109	0.0146626		Rps9	273192	8902.96	30.6855	0.0325887	0.00124009
Lrrfip1	137.395	2278.06	0.0603123	16.5804	0.00486699		Rtn3	11706.2	1069.84	10.942	0.0913906	0.034794
Lsp1	9950.83	1137.37	8.74896	0.114299	0.0452843		Scarb2	10951.7	667.872	16.398	0.0609832	0.027774
Lypla2	17404.9	1768.28	9.84281	0.101597	0.022953		Senp2	21736.5	1412.24	15.3915	0.0649707	0.0346371
Man2a1	14690.6	1614.55	9.09891	0.109903	0.0423487		Shisa5	30841.6	618.169	49.8918	0.0200434	9.76e-05
Mcam	27.6668	1147.38	0.0241131	41.4712	5.42e-05		Sin3b	20537.3	1500.97	13.6827	0.0730852	0.00460409
Mt2	61.8511	1612.05	0.038368	26.0634	0.0030972		Skil	12162.8	309.773	39.2635	0.0254689	0.00840653
mt-Nd3	15389.2	1156.39	13.308	0.0751428	0.00520347		Ssr1	12804.6	606.628	21.1078	0.0473759	0.00743657
mt-Nd4	316303	8175.83	38.6875	0.0258481	0.000355923		Tm9sf3	228571	1633.1	139.961	0.00714483	0.0001691
mt-Nd5	18121.5	1823.3	9.93883	0.100615	0.0344603		Tmbim6	124827	5170.32	24.143	0.0414199	0.00098546
Myl12b	28096.1	1410.11	19.9248	0.0501888	0.0119698		Tmed10	11645.9	885.336	13.1542	0.0760214	0.0349044
Nampt	77.7041	1169.54	0.0664398	15.0512	0.0018158		Tnfrsf21	27254.9	1464.83	18.6062	0.0537456	0.0118051
Ncf1	106.554	1736.52	0.0613609	16.297	0.00479511		Tob2	10710.9	461.663	23.2007	0.0431021	0.0151824
Ncln	133.957	933.162	0.143551	6.96614	0.0457346		Tspan14	53583.5	465.589	115.088	0.00868903	0.000263142
Nfkbil1	30.9013	994.22	0.0310809	32.1741	0.000778404		Tspo	17750.8	866.798	20.4786	0.0488316	0.00798754
Nus1	121.443	1584.79	0.0766304	13.0496	0.0132882		Tubb5	40647.5	824.088	49.3243	0.020274	0.000831527
Pafah1b1	13814.4	342.617	40.3203	0.0248014	0.00738718		Txnip	459536	8934.81	51.4321	0.0194431	0.000260996
Pag1	56.3646	1189.39	0.0473894	21.1017	0.00186953		Uap1l1	28995	654.939	44.2713	0.022588	0.00142283
Pcbp1	27001.7	1517.16	17.7975	0.0561875	0.0122024		Ube2d3	15040.8	506.593	29.6902	0.0336811	0.00585549
Peli1	77.7708	984.569	0.0789897	12.6599	0.00721085		Uqcrh	16110.4	1041.12	15.4741	0.0646239	0.0297904
Pla2g15	7397.21	1141.64	6.47945	0.154334	0.0453415		Wfdc21	8628.14	803.211	10.7421	0.093092	0.0259497
Pnpla2	91.5923	23115.1	0.00396245	252.369	2.71e-06		Zfp703	17484.8	709.439	24.646	0.0405746	0.00481058
Pole4	22.1432	1297.71	0.0170633	58.6052	4.15e-06
Ppm1a	18711.9	393.769	47.5201	0.0210437	0.00327042					127
Ppp4c	10989.5	695.846	15.7929	0.0633194	0.025424
Ppp6r1	14888.1	126.893	117.328	0.0085231	0.000181633
Ppt1	42739.2	1540.97	27.7352	0.0360552	0.00343562
Prkar1a	7477.65	794.589	9.41072	0.106262	0.0459896
Prr13	16409.4	1518.51	10.8062	0.0925393	0.0370819
Psap	336774	8837.58	38.1071	0.0262418	0.000907517
Psmd4	4699.05	439.973	10.6803	0.0936303	0.0399759
Ptger4	39.7937	514.081	0.0774074	12.9187	0.00711635
Ptma	14874.1	456.697	32.5688	0.0307042	0.00128137
Ptprc	15154.3	875.807	17.3033	0.0577925	0.00639258
Rab14	17208.3	1422.65	12.096	0.0826722	0.00432129
Rab6a	27.7407	216.8	0.127955	7.81526	0.0175543
Rab8b	49554.7	3115.97	15.9035	0.0628793	0.0121856
Rin2	286953	3346.88	85.7374	0.0116635	5.83e-05
Rpl18a	72.256	1100.1	0.065681	15.2251	0.0124267
Rpl31	15577.5	1437.07	10.8398	0.092253	0.00955763
Rpl36a	33370.4	1969.1	16.947	0.0590075	0.00465949
Rpl37	19986.2	1696.25	11.7825	0.0848713	0.0171934
Rpl6	28393.5	1716.41	16.5424	0.0604507	0.000537617
Rps10-ps1	13380.4	2638.96	5.07033	0.197226	0.0469297
Rps25	89363	6921.82	12.9103	0.0774574	0.00907392
Rps3	187759	3469.47	54.1176	0.0184783	0.000560559
Rps4l	94.163	1638.26	0.0574776	17.3981	0.00548129
Rps5	18139.7	1824.55	9.94201	0.100583	0.0168199
Rps9	273192	8902.96	30.6855	0.0325887	0.00124009
Rtn3	11706.2	1069.84	10.942	0.0913906	0.034794
S100a9	154.473	3623.58	0.0426299	23.4577	0.000779666
Scarb2	10951.7	667.872	16.398	0.0609832	0.027774
Senp2	21736.5	1412.24	15.3915	0.0649707	0.0346371
Shisa5	30841.6	618.169	49.8918	0.0200434	9.76e-05
Sin3b	20537.3	1500.97	13.6827	0.0730852	0.00460409
Skap2	63.1465	3142.91	0.0200917	49.7717	6.72e-05
Skil	12162.8	309.773	39.2635	0.0254689	0.00840653
Slc7a11	71.2233	1638.84	0.0434595	23.0099	0.000284572
Slfn2	79.747	1688.9	0.0472182	21.1783	0.0014664
Smpdl3a	149.564	933.836	0.160161	6.24371	0.0398651
Snrpd3	30.3429	713.035	0.0425546	23.4992	0.00289752
Ssr1	12804.6	606.628	21.1078	0.0473759	0.00743657
Stk38	67.4605	1210.46	0.0557313	17.9432	0.0013443
Stx7	39.7151	859.401	0.0462126	21.6391	0.000218198
Tcn2	123.054	999.94	0.123062	8.126	0.043279
Tm9sf3	228571	1633.1	139.961	0.00714483	0.0001691
Tmbim6	124827	5170.32	24.143	0.0414199	0.00098546
Tmed10	11645.9	885.336	13.1542	0.0760214	0.0349044
Tnfrsf21	27254.9	1464.83	18.6062	0.0537456	0.0118051
Tob2	10710.9	461.663	23.2007	0.0431021	0.0151824
Tspan14	53583.5	465.589	115.088	0.00868903	0.000263142
Tspo	17750.8	866.798	20.4786	0.0488316	0.00798754
Tubb5	40647.5	824.088	49.3243	0.020274	0.000831527
Txnip	459536	8934.81	51.4321	0.0194431	0.000260996
Txnrd1	113.63	1399.1	0.0812166	12.3128	0.0166834
Uap1l1	28995	654.939	44.2713	0.022588	0.00142283
Ube2b	193.303	1610.37	0.120037	8.33079	0.048355
Ube2d3	15040.8	506.593	29.6902	0.0336811	0.00585549
Uqcrh	16110.4	1041.12	15.4741	0.0646239	0.0297904
Uqcrq	136.086	1155	0.117823	8.48729	0.046333
Vdac2	270.914	2239.8	0.120955	8.26756	0.0401181
Wfdc21	8628.14	803.211	10.7421	0.093092	0.0259497
Zfp703	17484.8	709.439	24.646	0.0405746	0.00481058
			127	61

## Sheet: common genes
		Fold			Fold
	Gen Symbol	Male -infection	Male-infection + Protein	P-value	Female-infection	Female-infection + Protein	P -value
	Anxa2	10.5003	0.0952351	0.0122254	14.9427	0.0669224	0.00510758
	App	9.88807	0.101132	0.0186301	23.3873	0.0427582	0.00155867
	Arl6ip1	48.3274	0.0206922	0.00128559	7.22037	0.138497	0.0401469
	Atp6v1b2	11.2698	0.0887328	0.0395051	7.45106	0.134209	0.0325973
	B2m	7.36797	0.135723	0.0461989	14.9883	0.0667187	0.00731471
	Cd47	15.2925	0.0653914	0.0274279	0.0025529	391.712	1.2e-06
	Cd63	36.338	0.0275194	0.00350465	11.2358	0.0890016	0.00917854
	Cd74	42.9528	0.0232814	0.000704946	9.87635	0.101252	0.0119312
	Cebpb	8.0233	0.124637	0.0253376	15.9576	0.0626661	0.00737272
	Chmp1a	0.11237	8.8992	0.0123905	11.5324	0.0867119	0.023914
	Chmp4b	0.143064	6.98986	0.00934159	44.3128	0.0225668	0.000167287
	Cotl1	8.62726	0.115912	0.0313131	7.32281	0.13656	0.0275011
	Cox6a1	13.4443	0.0743808	0.0230659	43.0585	0.0232242	0.0042537
	Ctsz	101.999	0.00980398	0.000138856	10.1381	0.098638	0.0196567
	Dazap2	15.8706	0.0630098	0.0133375	64.2488	0.0155645	0.000311058
	Ear2	14.0738	0.0710539	0.00703063	6.66284	0.150086	0.0257539
	Furin	18.289	0.0546778	0.0119037	41.8714	0.0238826	0.000922985
	Gm10076	15.4598	0.0646839	0.0145364	11.7958	0.0847756	0.0192901
	Gm23935	146.087	0.00684523	1.62e-06	52.0723	0.0192041	0.000781755
	Gpx1	24.1059	0.0414836	0.0041678	29.0361	0.0344399	0.000394407
	Grn	17.1528	0.0582997	0.00586195	24.312	0.0411319	0.000560837
	Iqgap1	7.24844	0.137961	0.0478399	7.97807	0.125344	0.0291173
	Itgb1	18.834	0.0530954	0.0240459	28.4615	0.0351352	0.010231
	Itm2c	19.6387	0.0509198	0.0160903	156.657	0.00638336	8.39e-06
	Lcp1	12.6323	0.0791619	0.0128408	33.8038	0.0295824	0.000523236
	Lsp1	0.113006	8.84908	0.0422678	8.74896	0.114299	0.0452843
	Pafah1b1	0.0837983	11.9334	0.0105424	40.3203	0.0248014	0.00738718
	Pla2g15	36.2581	0.02758	0.00701997	6.47945	0.154334	0.0453415
	Psap	45.5309	0.0219631	9.41e-05	38.1071	0.0262418	0.000907517
	Ptprc	13.9965	0.0714462	0.0395041	17.3033	0.0577925	0.00639258
	Rab14	11.9069	0.0839851	0.0400061	12.096	0.0826722	0.00432129
	Rpl36a	42.5416	0.0235064	0.00180248	16.947	0.0590075	0.00465949
	Rpl37	8.83548	0.11318	0.0411268	11.7825	0.0848713	0.0171934
	Rps25	38.9556	0.0256702	0.000353296	12.9103	0.0774574	0.00907392
	Rps3	18.1309	0.0551544	0.0137351	54.1176	0.0184783	0.000560559
	Rps5	7.86485	0.127148	0.0422938	9.94201	0.100583	0.0168199
	Rps9	7.4083	0.134984	0.0448538	30.6855	0.0325887	0.00124009
	Shisa5	33.3612	0.029975	0.00206561	49.8918	0.0200434	9.76e-05
	Tmbim6	7.94971	0.125791	0.0308596	24.143	0.0414199	0.00098546
	Tmed10	84.2165	0.0118742	0.000927975	13.1542	0.0760214	0.0349044
	Tubb5	14.5615	0.068674	0.0129154	49.3243	0.020274	0.000831527
	Txnip	10.1029	0.0989817	0.0326029	51.4321	0.0194431	0.000260996
	Ube2d3	17.2911	0.0578333	0.0237089	29.6902	0.0336811	0.00585549
	Vdac2	0.115607	8.64998	0.0164104	0.120955	8.26756	0.0401181
	Wfdc21	148.952	0.00671356	0.000255566	10.7421	0.093092	0.0259497
